# Supplementary material for: Enhanced Brain‐Heart Connectivity as a Precursor of Reduced State Anxiety after Therapeutic Virtual Reality Immersion
Source: Adv Sci (Weinh). 2025 Aug 11;12(38):e03606. doi: 10.1002/advs.202503606 (PMC12520498; doi:10.1002/advs.202503606)
Supplement: Supplementary file 2 — Supporting Information [file ADVS-12-e03606-s001.xlsx]

## Sheet: Figure 1 panel a
panel a
	Participant	STAI-Y1 score pre zen garden	STAI-Y1 score post zen garden
	0	35	29
	1	31	22
	2	34	34
	4	28	21
	5	37	30
	6	20	20
	7	29	27
	8	30	23
	9	42	25
	10	21	25
	11	36	42
	12	27	24
	13	37	24
	14	34	30
	15	32	35
	16	25	28
	17	26	24
	20	43	44
	23	23	21
	24	41	29
	26	29	30
	28	27	23
	30	22	25
	31	35	33
	32	24	24
	33	73	24
	34	26	31

## Sheet: Figure 1 panel b,c,d,e,f
			panel b		panel c		panel d		panel e		panel f
	Participant		midline beta		midline alpha		LF mean		HF mean		LF/HF mean
			control condition	zen garden condition	control condition	zen garden condition	control condition	zen garden condition	control condition	zen garden condition	control condition	zen garden condition
	0		0.289777	0.288432	0.246577	0.24524	0.0933769	0.311413	0.0674099	0.157518	0.196809	0.403134
	1		0.300463	0.300096	0.220783	0.21978	0.170518	0.457903	0.148906	0.372431	0.412259	0.483372
	2		0.280966	0.28245	0.235466	0.228585	0.11135	0.270349	0.0285264	0.122128	0.367442	0.258627									Participant	condition	variable	value		midline alpha		LF mean		HF mean		LF/HF mean
	4		0.307161	0.303654	0.213337	0.1996	0.106678	0.138077	0.0800856	0.0699199	0.161909	0.282868											control condition	zen garden condition	control condition	zen garden condition	control condition	zen garden condition	control condition	zen garden condition	control condition	zen garden condition
	5		0.295254	0.308683	0.210362	0.22193	0.0416951	0.124793	0.0490799	0.115573	0.145862	0.256328									0	0	0.289777	0.288432	0.246577	0.24524	0.0933769	0.311413	0.0674099	0.157518	0.196809	0.403134
	6		0.29929	0.306258	0.226729	0.222038	0.0519132	0.147387	0.0500147	0.0979093	0.121547	0.260906									1	0	0.300463	0.300096	0.220783	0.21978	0.170518	0.457903	0.148906	0.372431	0.412259	0.483372
	7		0.294008	0.296954	0.233231	0.231585	0.160642	0.341247	0.0539501	0.123881	0.245113	0.297329									2	0	0.280966	0.28245	0.235466	0.228585	0.11135	0.270349	0.0285264	0.122128	0.367442	0.258627
	8		0.3026	0.303061	0.221141	0.225744	0.0835108	0.473423	0.0794735	0.190523	0.125761	0.508011									4	0	0.307161	0.303654	0.213337	0.1996	0.106678	0.138077	0.0800856	0.0699199	0.161909	0.282868
	9		0.297747	0.300509	0.230971	0.23207	0.131132	0.307383	0.167291	0.15897	0.061762	0.212355									5	0	0.295254	0.308683	0.210362	0.22193	0.0416951	0.124793	0.0490799	0.115573	0.145862	0.256328
	10		0.299302	0.303658	0.202666	0.201319	0.29244	0.347234	0.0986052	0.0884516	0.357459	0.509279									6	0	0.29929	0.306258	0.226729	0.222038	0.0519132	0.147387	0.0500147	0.0979093	0.121547	0.260906
	11		0.308619	0.300485	0.25348	0.26256	0.0804719	0.356981	0.15501	0.312616	0.139835	0.351039									7	0	0.294008	0.296954	0.233231	0.231585	0.160642	0.341247	0.0539501	0.123881	0.245113	0.297329
	12		0.277068	0.278662	0.228794	0.229384	0.186182	0.353998	0.0784105	0.208511	0.390219	0.314163									8	0	0.3026	0.303061	0.221141	0.225744	0.0835108	0.473423	0.0794735	0.190523	0.125761	0.508011
	13		0.302983	0.306127	0.206943	0.21378	0.163362	0.249586	0.144236	0.229137	0.197633	0.220754									9	0	0.297747	0.300509	0.230971	0.23207	0.131132	0.307383	0.167291	0.15897	0.061762	0.212355
	14		0.294334	0.303458	0.230277	0.235047	0.127406	0.245538	0.113402	0.179369	0.226245	0.281935									10	0	0.299302	0.303658	0.202666	0.201319	0.29244	0.347234	0.0986052	0.0884516	0.357459	0.509279
	15		0.282158	0.285809	0.220245	0.221436	0.0703381	0.216334	0.04327	0.226671	0.474189	0.23323									11	0	0.308619	0.300485	0.25348	0.26256	0.0804719	0.356981	0.15501	0.312616	0.139835	0.351039
	16		0.278875	0.293298	0.216937	0.22154	0.115694	0.174334	0.0609885	0.104165	0.412101	0.400457									12	0	0.277068	0.278662	0.228794	0.229384	0.186182	0.353998	0.0784105	0.208511	0.390219	0.314163
	17		0.284328	0.295589	0.218898	0.217027	0.170009	0.24738	0.228614	0.220664	0.146964	0.24508									13	0	0.302983	0.306127	0.206943	0.21378	0.163362	0.249586	0.144236	0.229137	0.197633	0.220754
	20		0.288395	0.288016	0.234995	0.227194	0.217298	0.323544	0.0731434	0.0948428	0.289054	0.30941									14	0	0.294334	0.303458	0.230277	0.235047	0.127406	0.245538	0.113402	0.179369	0.226245	0.281935
	23		0.285873	0.290724	0.222043	0.230847	0.120762	0.316236	0.0658633	0.249515	0.402721	0.358695									15	0	0.282158	0.285809	0.220245	0.221436	0.0703381	0.216334	0.04327	0.226671	0.474189	0.23323
	24		0.282503	0.292387	0.205872	0.202422	0.22162	0.411842	0.0632355	0.0964239	0.273622	0.353722									16	0	0.278875	0.293298	0.216937	0.22154	0.115694	0.174334	0.0609885	0.104165	0.412101	0.400457
	26		0.274127	0.274906	0.228764	0.233339	0.117955	0.141851	0.128761	0.139834	0.172867	0.209591									17	0	0.284328	0.295589	0.218898	0.217027	0.170009	0.24738	0.228614	0.220664	0.146964	0.24508
	28		0.282955	0.28404	0.236524	0.244231	0.127499	0.503953	0.137232	0.255752	0.232072	0.55899									20	0	0.288395	0.288016	0.234995	0.227194	0.217298	0.323544	0.0731434	0.0948428	0.289054	0.30941
	30		0.294949	0.300151	0.203837	0.211726	0.120994	0.0659753	0.0725215	0.084152	0.428435	0.173842									23	0	0.285873	0.290724	0.222043	0.230847	0.120762	0.316236	0.0658633	0.249515	0.402721	0.358695
	31		0.280373	0.281867	0.237818	0.237843	0.400443	0.459497	0.158874	0.190408	0.516497	0.520102									24	0	0.282503	0.292387	0.205872	0.202422	0.22162	0.411842	0.0632355	0.0964239	0.273622	0.353722
	32		0.277974	0.277437	0.22742	0.227023	0.185287	0.267594	0.134342	0.175347	0.271981	0.3524									26	0	0.274127	0.274906	0.228764	0.233339	0.117955	0.141851	0.128761	0.139834	0.172867	0.209591
	33		0.284504	0.289268	0.205173	0.204718	0.0315257	0.128298	0.0233443	0.035326	0.181597	0.626304									28	0	0.282955	0.28404	0.236524	0.244231	0.127499	0.503953	0.137232	0.255752	0.232072	0.55899
	34		0.285088	0.290876	0.22101	0.219253	0.125755	0.208188	0.214889	0.136939	0.147436	0.396775									30	0	0.294949	0.300151	0.203837	0.211726	0.120994	0.0659753	0.0725215	0.084152	0.428435	0.173842
																					31	0	0.280373	0.281867	0.237818	0.237843	0.400443	0.459497	0.158874	0.190408	0.516497	0.520102
																					32	0	0.277974	0.277437	0.22742	0.227023	0.185287	0.267594	0.134342	0.175347	0.271981	0.3524
																					33	0	0.284504	0.289268	0.205173	0.204718	0.0315257	0.128298	0.0233443	0.035326	0.181597	0.626304
																					34	0	0.285088	0.290876	0.22101	0.219253	0.125755	0.208188	0.214889	0.136939	0.147436	0.396775

## Sheet: Table 1
	Responsive participants
			LF/HF mean		HF mean		LF mean		midline alpha		midline beta
	Participant		control condition	zen garden	control condition	zen garden	control condition	zen garden	control condition	zen garden	control condition	zen garden
	0		0.196809	0.403134	0.0674099	0.157518	0.0933769	0.311413	0.246577	0.24524	0.289777	0.288432
	1		0.412259	0.483372	0.148906	0.372431	0.170518	0.457903	0.220783	0.21978	0.300463	0.300096
	4		0.161909	0.282868	0.0800856	0.0699199	0.106678	0.138077	0.213337	0.1996	0.307161	0.303654
	5		0.145862	0.256328	0.0490799	0.115573	0.0416951	0.124793	0.210362	0.22193	0.295254	0.308683
	7		0.245113	0.297329	0.0539501	0.123881	0.160642	0.341247	0.233231	0.231585	0.294008	0.296954
	8		0.125761	0.508011	0.0794735	0.190523	0.0835108	0.473423	0.221141	0.225744	0.3026	0.303061
	9		0.061762	0.212355	0.167291	0.15897	0.131132	0.307383	0.230971	0.23207	0.297747	0.300509
	12		0.390219	0.314163	0.0784105	0.208511	0.186182	0.353998	0.228794	0.229384	0.277068	0.278662
	13		0.197633	0.220754	0.144236	0.229137	0.163362	0.249586	0.206943	0.21378	0.302983	0.306127
	14		0.226245	0.281935	0.113402	0.179369	0.127406	0.245538	0.230277	0.235047	0.294334	0.303458
	17		0.146964	0.24508	0.228614	0.220664	0.170009	0.24738	0.218898	0.217027	0.284328	0.295589
	23		0.402721	0.358695	0.0658633	0.249515	0.120762	0.316236	0.222043	0.230847	0.285873	0.290724
	24		0.273622	0.353722	0.0632355	0.0964239	0.22162	0.411842	0.205872	0.202422	0.282503	0.292387
	28		0.232072	0.55899	0.137232	0.255752	0.127499	0.503953	0.236524	0.244231	0.282955	0.28404
	31		0.516497	0.520102	0.158874	0.190408	0.400443	0.459497	0.237818	0.237843	0.280373	0.281867
	33		0.181597	0.626304	0.0233443	0.035326	0.0315257	0.128298	0.205173	0.204718	0.284504	0.289268
	Unresponsive participants
			LF/HF mean		HF mean		LF mean		midline alpha		midline beta
	Participant		control condition	zen garden	control condition	zen garden	control condition	zen garden	control condition	zen garden	control condition	zen garden
	2		0.367442	0.258627	0.0285264	0.122128	0.11135	0.270349	0.235466	0.228585	0.280966	0.28245
	6		0.121547	0.260906	0.0500147	0.0979093	0.0519132	0.147387	0.226729	0.222038	0.29929	0.306258
	10		0.357459	0.509279	0.0986052	0.0884516	0.29244	0.347234	0.202666	0.201319	0.299302	0.303658
	11		0.139835	0.351039	0.15501	0.312616	0.0804719	0.356981	0.25348	0.26256	0.308619	0.300485
	15		0.474189	0.23323	0.04327	0.226671	0.0703381	0.216334	0.220245	0.221436	0.282158	0.285809
	16		0.412101	0.400457	0.0609885	0.104165	0.115694	0.174334	0.216937	0.22154	0.278875	0.293298
	20		0.289054	0.30941	0.0731434	0.0948428	0.217298	0.323544	0.234995	0.227194	0.288395	0.288016
	26		0.172867	0.209591	0.128761	0.139834	0.117955	0.141851	0.228764	0.233339	0.274127	0.274906
	30		0.428435	0.173842	0.0725215	0.084152	0.120994	0.0659753	0.203837	0.211726	0.294949	0.300151
	32		0.271981	0.3524	0.134342	0.175347	0.185287	0.267594	0.22742	0.227023	0.277974	0.277437
	34		0.147436	0.396775	0.214889	0.136939	0.125755	0.208188	0.22101	0.219253	0.285088	0.290876

## Sheet: Figure 2 panel a, b, d
	Zen garden condition, averaged and std HF values across datapoints (average of 60 seconds, step size of 5 seconds)
	Panel a			Panel b		Panel d
	Avg (all participants)	Std (all participants)	Time value (in seconds)	Avg (responsive participants)	Std (responsive participants)	Avg (unresponsive participants)	Std (unresponsive participants)		HF_avg_00	HF_avg_01	HF_avg_02	HF_avg_04	HF_avg_05	HF_avg_06	HF_avg_07	HF_avg_08	HF_avg_09	HF_avg_10	HF_avg_11	HF_avg_12	HF_avg_13	HF_avg_14	HF_avg_15	HF_avg_16	HF_avg_17	HF_avg_20	HF_avg_23	HF_avg_24	HF_avg_25	HF_avg_26	HF_avg_28	HF_avg_30	HF_avg_31	HF_avg_32	HF_avg_33	HF_avg_34
	0.185764	0.113143	60	0.182569	0.115281	0.1795	0.11458		0.174172	0.173907	0.0518521	0.0461876	0.157455	0.0720529	0.160565	0.137223	0.372594	0.46157	0.164308	0.188597	0.328025	0.103595	0.251387	0.229747	0.304954	0.193564	0.213713	0.0661648	0.305801	0.0710033	0.399014	0.145756	0.0702573	0.131136	0.0246764	0.202125
	0.223268	0.147048	65	0.210887	0.125952	0.221461	0.172007		0.319079	0.353851	0.190335	0.0405768	0.215338	0.1065	0.155343	0.327825	0.355649	0.215314	0.67763	0.220968	0.450737	0.113994	0.321075	0.269022	0.199411	0.0761805	0.194855	0.0415837	0.441247	0.0522417	0.237844	0.130998	0.121351	0.232856	0.025794	0.163916
	0.206318	0.155822	70	0.21726	0.170636	0.164464	0.107807		0.375799	0.342468	0.0359871	0.0324999	0.100457	0.0746627	0.138487	0.125074	0.447436	0.177203	0.18476	0.144176	0.388133	0.129247	0.374329	0.302662	0.633378	0.0452293	0.205872	0.0929296	0.491639	0.0707677	0.179135	0.128995	0.120239	0.210561	0.0208335	0.203943
	0.219082	0.203972	75	0.267312	0.251107	0.140057	0.078781		0.874428	0.309112	0.0461412	0.0251477	0.128374	0.0586249	0.371515	0.168775	0.215337	0.251953	0.144395	0.155094	0.411811	0.812043	0.256245	0.212907	0.17917	0.0483612	0.271827	0.0689497	0.316689	0.0728199	0.148271	0.12634	0.111917	0.186289	0.0252201	0.136546
	0.230063	0.192054	80	0.216718	0.129165	0.17948	0.110377		0.392217	0.290095	0.0879045	0.058838	0.469669	0.0577017	0.241806	0.184345	0.318602	0.259997	0.380698	0.133604	0.380574	0.119289	0.301644	0.252591	0.271378	0.0715298	0.19646	0.0782789	1	0.0506485	0.17798	0.13955	0.135685	0.212865	0.0186674	0.159148
	0.209455	0.163303	85	0.228103	0.196663	0.166905	0.0925336		0.393995	0.352813	0.0541351	0.0628129	0.125671	0.0914744	0.15032	0.124142	0.276718	0.165082	0.294095	0.228158	0.871138	0.117995	0.221794	0.255727	0.205425	0.0830378	0.230531	0.080037	0.379126	0.0563526	0.174846	0.11786	0.19425	0.299465	0.060794	0.196937
	0.221048	0.124762	90	0.23729	0.146071	0.183264	0.0748574		0.438688	0.353057	0.0416029	0.0673064	0.44556	0.265815	0.172969	0.109766	0.271704	0.14995	0.289974	0.167851	0.427689	0.118667	0.225539	0.20089	0.228657	0.106818	0.239751	0.101682	0.376804	0.238683	0.453746	0.113981	0.183268	0.210213	0.0162759	0.172439
	0.231818	0.206778	95	0.184836	0.126466	0.302521	0.286978		0.418892	0.256427	0.0416803	0.0377405	0.140014	0.145575	0.143961	0.107438	0.143036	0.174827	0.936542	0.120741	0.485483	0.136185	0.284703	0.758418	0.246837	0.0824825	0.278145	0.0762146	0.205792	0.20848	0.192227	0.123503	0.144198	0.200401	0.0298444	0.371124
	0.273551	0.250037	100	0.252873	0.236429	0.310359	0.286757		0.468805	0.221229	0.0353337	0.0803799	0.185154	0.672147	0.136454	0.341393	0.260662	0.167701	0.411618	0.133454	0.432361	0.119398	0.273272	0.19543	1	0.082826	0.295603	0.0529061	0.199504	0.21437	0.147977	1	0.126683	0.193427	0.0435129	0.16782
	0.215889	0.140924	105	0.21252	0.125041	0.195182	0.147457		0.378815	0.163649	0.0401633	0.0353779	0.167498	0.099456	0.292594	0.175245	0.291925	0.197351	0.549618	0.142627	0.490171	0.248052	0.327368	0.241643	0.184199	0.0836591	0.233382	0.340938	0.497574	0.199062	0.120975	0.0411365	0.120022	0.219402	0.0148575	0.148146
	0.22603	0.196908	110	0.235351	0.240631	0.204674	0.128278		0.410354	0.160979	0.0415174	0.0392255	0.141901	0.224471	0.159563	1	0.248158	0.194477	0.373254	0.142389	0.422908	0.164966	0.320303	0.279371	0.168187	0.119638	0.406018	0.0428623	0.311799	0.0684742	0.134342	0.0353223	0.110634	0.201246	0.0131348	0.393339
	0.190073	0.126556	115	0.184153	0.120731	0.194781	0.145312		0.45431	0.165309	0.037325	0.0459309	0.205468	0.111061	0.190384	0.0624328	0.171152	0.268845	0.527752	0.267967	0.416047	0.13128	0.302556	0.240504	0.157528	0.114945	0.227609	0.0709826	0.233002	0.0797293	0.145675	0.0269695	0.220304	0.233538	0.0140636	0.199372
	0.210983	0.194991	120	0.182223	0.151191	0.241259	0.253814		0.418106	0.378681	0.0396535	0.037044	0.0874224	0.101476	0.0820559	0.117623	0.212922	0.292115	0.866195	0.177171	0.562168	0.142896	0.545246	0.224728	0.202567	0.0979211	0.211554	0.0484506	0.338108	0.0818573	0.106002	0.0245812	0.116687	0.184183	0.0142107	0.195894
	0.189841	0.124108	125	0.182992	0.135302	0.195016	0.117242		0.33196	0.414089	0.0424205	0.0287542	0.105619	0.184169	0.12255	0.0665119	0.128854	0.172528	0.358242	0.365782	0.428289	0.224012	0.346363	0.200827	0.150398	0.198771	0.212693	0.0548767	0.242508	0.0973945	0.180504	0.0460835	0.097945	0.134359	0.0150323	0.364017
	0.1779	0.110634	130	0.16983	0.109572	0.189785	0.121569		0.280536	0.305242	0.0699548	0.038292	0.174632	0.133444	0.107012	0.0825094	0.138616	0.380045	0.388377	0.309175	0.383262	0.167568	0.277059	0.178823	0.136349	0.134218	0.278275	0.0665356	0.176267	0.0794093	0.145745	0.0384271	0.088133	0.139515	0.0154056	0.268365
	0.196042	0.111822	135	0.183795	0.108292	0.211661	0.124914		0.297513	0.296276	0.0830364	0.0712978	0.145044	0.184417	0.0762834	0.130437	0.168103	0.192243	0.474056	0.332789	0.399857	0.183485	0.218003	0.222286	0.191841	0.275514	0.255899	0.0694925	0.220183	0.0653895	0.201149	0.0375523	0.103412	0.256583	0.0178364	0.319189
	0.191646	0.124859	140	0.187648	0.112393	0.190215	0.149937		0.280513	0.352546	0.0543223	0.0318291	0.152185	0.119123	0.067912	0.114979	0.170243	0.199311	0.345259	0.312133	0.353646	0.275404	0.214136	0.150394	0.23433	0.186769	0.271917	0.0799968	0.27134	0.0608307	0.186412	0.0360255	0.101403	0.16983	0.0169213	0.556369
	0.211562	0.130906	145	0.226431	0.148781	0.194586	0.110146		0.306114	0.57829	0.070196	0.0797383	0.139869	0.108388	0.108277	0.166253	0.195199	0.254625	0.273341	0.284143	0.355533	0.171748	0.268791	0.173733	0.220045	0.266249	0.331157	0.0726202	0.160387	0.07084	0.444891	0.032313	0.150279	0.244683	0.0187397	0.377284
	0.192586	0.100672	150	0.182811	0.100599	0.201644	0.107789		0.246772	0.399219	0.0655376	0.0492977	0.1691	0.0965416	0.0727397	0.155973	0.194651	0.225047	0.326188	0.29539	0.327758	0.216806	0.255829	0.197142	0.147881	0.216177	0.206271	0.0750926	0.249335	0.276838	0.170518	0.0322157	0.159563	0.150533	0.0379517	0.376041
	0.213942	0.122153	155	0.206485	0.127577	0.225408	0.125042		0.45581	0.391025	0.128089	0.0407185	0.148767	0.163701	0.0745487	0.175668	0.286821	0.244943	0.387639	0.268554	0.383804	0.265218	0.310444	0.166441	0.169635	0.335607	0.201395	0.106608	0.207137	0.0648957	0.187801	0.0331171	0.131038	0.244832	0.0163418	0.399782
	0.19852	0.109139	160	0.18975	0.109197	0.20835	0.118074		0.296222	0.421419	0.0902295	0.0340303	0.149873	0.13574	0.11654	0.184119	0.138501	0.284068	0.360951	0.282655	0.295372	0.230183	0.296858	0.150596	0.296696	0.294255	0.192039	0.0731334	0.230709	0.0684177	0.174978	0.0446829	0.13443	0.196138	0.0158154	0.369919
	0.252915	0.156798	165	0.242933	0.16163	0.265819	0.163771		0.447307	0.584559	0.0906367	0.0416777	0.493705	0.185859	0.12194	0.22578	0.145179	0.481661	0.432244	0.307349	0.341539	0.313314	0.461939	0.184286	0.201074	0.327629	0.204755	0.0866794	0.270691	0.0890277	0.187043	0.0389526	0.165583	0.215458	0.0194407	0.416319
	0.238967	0.1442	170	0.222062	0.123023	0.268537	0.178105		0.298617	0.465767	0.0914541	0.0298277	0.13809	0.109813	0.142264	0.380813	0.213406	0.39622	0.403213	0.3545	0.309696	0.254023	0.424066	0.1738	0.159499	0.320864	0.227162	0.10531	0.184166	0.139456	0.199621	0.0388419	0.254245	0.241029	0.020158	0.615149
	0.251143	0.155989	175	0.233508	0.121743	0.282734	0.203576		0.310205	0.490233	0.0823563	0.0467598	0.204035	0.120515	0.24218	0.265223	0.18695	0.277397	0.480013	0.347408	0.330981	0.348882	0.743074	0.185616	0.17057	0.376455	0.21776	0.076874	0.185804	0.189949	0.21391	0.0392464	0.26437	0.237915	0.019794	0.377536
	0.299815	0.254387	180	0.282172	0.24028	0.331317	0.293463		0.303595	0.608734	0.0811891	0.0390463	0.376622	0.114035	0.153989	0.270476	0.173385	0.309969	0.553295	0.343464	0.245391	1	0.63083	0.212139	0.115424	1	0.209834	0.0778469	0.235596	0.0813885	0.29453	0.0417044	0.27937	0.268727	0.0230452	0.351207
	0.236228	0.161848	185	0.203938	0.112704	0.287833	0.216368		0.293474	0.43033	0.142187	0.051395	0.13863	0.119391	0.133744	0.275693	0.168654	0.499458	0.672426	0.234109	0.271045	0.201303	0.552022	0.132552	0.146884	0.301916	0.399484	0.0906308	0.185199	0.0552473	0.188282	0.0269977	0.215098	0.278443	0.0242597	0.385519
	0.27786	0.216241	190	0.234692	0.162158	0.346987	0.279439		0.302285	0.296231	0.116912	0.036755	0.228346	0.298724	0.182818	0.30021	0.760107	0.364886	0.512921	0.234582	0.262968	0.207153	0.698023	0.100608	0.195939	0.927991	0.219533	0.103173	0.208164	0.0838068	0.196143	0.0236034	0.194412	0.310069	0.0344081	0.37932
	0.222748	0.178556	195	0.187403	0.146361	0.27936	0.219313		0.649863	0.262157	0.127031	0.041816	0.126943	0.122917	0.138425	0.246051	0.127924	0.347739	0.677664	0.201466	0.243429	0.17369	0.644935	0.102324	0.0754779	0.278149	0.174235	0.0691646	0.165538	0.101401	0.286888	0.0273787	0.156564	0.265846	0.0243536	0.377572
	0.248567	0.19187	200	0.208407	0.138371	0.312832	0.251278		0.35784	0.467888	0.108197	0.0342624	0.136938	0.125132	0.252729	0.460776	0.112712	0.359703	0.549446	0.211619	0.331487	0.165868	0.605377	0.137957	0.101742	0.816043	0.179211	0.0776078	0.184207	0.1005	0.265932	0.0347748	0.15653	0.256754	0.0213667	0.347264
	0.21759	0.142651	205	0.194558	0.128046	0.257466	0.165105		0.397224	0.476178	0.107419	0.0362467	0.283518	0.130132	0.130299	0.244888	0.073008	0.263574	0.563336	0.225371	0.300779	0.159709	0.518231	0.11978	0.090378	0.22506	0.253155	0.0782897	0.14745	0.281795	0.172267	0.0361689	0.166128	0.301468	0.0254881	0.285165
	0.245625	0.208522	210	0.191865	0.110595	0.333425	0.291262		0.366065	0.369418	0.105397	0.01427	0.119389	0.119673	0.186913	0.228851	0.337171	0.257775	0.78635	0.217994	0.319573	0.157112	0.405122	0.0827501	0.140081	0.702758	0.159298	0.0945158	0.14	0.110033	0.190764	0.0344235	0.146259	0.28934	0.0221597	0.774049
	0.19716	0.13966	215	0.163788	0.109047	0.249932	0.172524		0.305296	0.368802	0.0994338	0.0199972	0.12359	0.108471	0.114939	0.223054	0.0340709	0.270253	0.563077	0.221253	0.342023	0.113606	0.429283	0.0775298	0.104291	0.139036	0.165612	0.0816577	0.150632	0.355138	0.237747	0.0483393	0.130704	0.234463	0.0339623	0.424227
	0.188226	0.140283	220	0.16926	0.117195	0.222586	0.173501		0.316577	0.423244	0.0901185	0.0208673	0.104449	0.144383	0.121504	0.228202	0.0430132	0.246698	0.488436	0.246765	0.344333	0.143179	0.57925	0.0722798	0.129676	0.152418	0.150115	0.0777735	0.113717	0.123903	0.206904	0.0273093	0.127537	0.247152	0.0240171	0.276499
	0.217075	0.170164	225	0.183575	0.140764	0.227523	0.169746		0.392308	0.385957	0.0930838	0.0174384	0.139451	0.394997	0.198224	0.175976	0.0239242	0.207928	0.542241	0.232641	0.385816	0.056661	0.464543	0.0695849	0.162189	0.122301	0.136993	0.0802763	0.638136	0.139187	0.414269	0.0213701	0.115067	0.218338	0.0200052	0.229184
	0.208277	0.141926	230	0.184592	0.134389	0.249398	0.154917		0.44273	0.325961	0.124007	0.0181586	0.340495	0.113797	0.0367133	0.184519	0.0732619	0.223027	0.481121	0.233238	0.330313	0.0504992	0.488798	0.0820581	0.123286	0.29279	0.264313	0.0874451	0.134905	0.220855	0.278002	0.0339851	0.142342	0.333703	0.0221897	0.34924
	0.186309	0.131587	235	0.171868	0.130899	0.211778	0.140572		0.304961	0.375795	0.171618	0.0289999	0.102453	0.0991515	0.059101	0.128262	0.0147766	0.211524	0.522289	0.193292	0.361441	0.0315685	0.389379	0.101113	0.335398	0.0858	0.11677	0.0749577	0.137193	0.157631	0.299774	0.086715	0.264498	0.304107	0.0578395	0.20023
	0.172394	0.135777	240	0.160609	0.148979	0.189953	0.126173		0.271042	0.451203	0.327219	0.00753564	0.0980727	0.121066	0.0857875	0.14523	0	0.0619599	0.436414	0.168266	0.398122	0.00670594	0.303262	0.123846	0.137785	0.0971314	0.192807	0.0944477	0.167809	0.154982	0.417008	0.025555	0.053103	0.182153	0.0426307	0.255898
	0.136393	0.111721	245	0.123226	0.110386	0.157325	0.120934		0.290065	0.310596	0.083425	0.0094187	0.0726314	0.082907	0.0878869	0.110606	0.0265293	0.068728	0.453027	0.107394	0.319601	0.00696711	0.261502	0.111814	0.08841	0.0779196	0.143877	0.054559	0.116806	0.178552	0.266197	0.0285938	0.0329369	0.166579	0.0439412	0.217526
	0.174108	0.197396	250	0.182283	0.241461	0.167453	0.131392		1	0.309337	0.0808359	0.0236595	0.0977234	0.0630279	0.0791731	0.162863	0.0134273	0.0468316	0.443172	0.171182	0.326794	0.010957	0.260707	0.144216	0.14591	0.0746629	0.147517	0.0483009	0.116516	0.312138	0.285211	0.0226619	0.0461127	0.163798	0.0483593	0.229933
	0.182721	0.164091	255	0.212144	0.193776	0.145262	0.114468		0.245936	0.403767	0.111901	0.0149637	0.158777	0.0520425	0.0726348	0.130463	0.680591	0.0502019	0.399598	0.119526	0.288956	0.0286906	0.266807	0.125771	0.11009	0.0446552	0.50754	0.0563184	0.123992	0.138633	0.396141	0.0185188	0.136124	0.219346	0.0437839	0.170411
	0.148327	0.125703	260	0.153216	0.146016	0.14049	0.102813		0.225355	0.590958	0.0957658	0.00128115	0.0547475	0.0387359	0.0813518	0.164364	0.0452643	0.0527805	0.35771	0.146148	0.284387	0.0179779	0.281988	0.112909	0.137221	0.0870152	0.252682	0.038836	0.156314	0.141021	0.225643	0.0285707	0.123428	0.174765	0.0618176	0.174126
	0.133205	0.0995523	265	0.117632	0.0846422	0.157657	0.122178		0.188392	0.286702	0.0840984	0	0.0677345	0.0334856	0.0869324	0.0732888	0.0579753	0.0669057	0.371425	0.0823586	0.254802	0.0187397	0.361992	0.119265	0.152206	0.0992654	0.150783	0.0329961	0.113406	0.255868	0.22378	0.0226738	0.0968562	0.158531	0.108571	0.160715
	0.1298	0.0851239	270	0.125638	0.0889488	0.130205	0.0853366		0.206702	0.284797	0.0823613	0.000665815	0.0471754	0.0452881	0.119078	0.0992895	0.144843	0.0669944	0.298573	0.097357	0.285311	0.0293788	0.248444	0.138294	0.166169	0.0516853	0.152222	0.0381193	0.191955	0.145698	0.221483	0.047171	0.0689529	0.118418	0.0486614	0.189324
	0.155381	0.105988	275	0.144633	0.0867854	0.152518	0.121238		0.227329	0.291712	0.0832563	0.140591	0.0399197	0.0300637	0.095153	0.175433	0.103526	0.0690403	0.284436	0.103123	0.23535	0.0346368	0.446933	0.166684	0.205768	0.156142	0.149582	0.0202673	0.358853	0.134192	0.176791	0.0291423	0.271037	0.138015	0.0439152	0.139788
	0.163682	0.120187	280	0.180963	0.145379	0.140223	0.0786246		0.372986	0.51391	0.109351	0.0449408	0.0595687	0.048046	0.338516	0.169883	0.094286	0.165865	0.273087	0.0915915	0.290422	0.0144173	0.27408	0.121444	0.281325	0.140591	0.151497	0.021066	0.145229	0.141816	0.207768	0.0211746	0.197855	0.10055	0.0453801	0.146453
	0.135353	0.0919883	285	0.135652	0.097807	0.137009	0.0918785		0.196297	0.303633	0.093826	0.00300883	0.0357504	0.0648612	0.0791745	0.132132	0.215021	0.104752	0.315885	0.0665209	0.301205	0.0279887	0.276616	0.113558	0.225787	0.0471744	0.168589	0.0233115	0.11236	0.141372	0.142997	0.0239487	0.19013	0.130203	0.0588916	0.194896
	0.142243	0.0930119	290	0.145049	0.0948335	0.143096	0.0977768		0.245562	0.307018	0.108737	0.0346683	0.146946	0.0607281	0.066484	0.175316	0.102098	0.0915568	0.361677	0.0626963	0.331426	0.0211061	0.259245	0.135096	0.155208	0.0741943	0.180947	0.071241	0.087974	0.171932	0.160183	0.0231208	0.210681	0.101015	0.0492019	0.186752
	0.143534	0.121111	295	0.14363	0.125612	0.142879	0.126223		0.155599	0.511526	0.0566579	0.0062711	0.042586	0.0792927	0.145468	0.163061	0.098646	0.108168	0.485414	0.0690965	0.278684	0.0496922	0.211476	0.12992	0.172601	0.0401255	0.183344	0.0227878	0.149219	0.122134	0.187	0.0318336	0.193407	0.132113	0.0183084	0.174534
	0.15138	0.140648	300	0.170843	0.172463	0.124671	0.0858709		0.1855	0.641871	0.0576718	0.00898913	0.0406649	0.0985112	0.0388857	0.204991	0.135954	0.0836052	0.309675	0.0707645	0.274246	0.0329161	0.228096	0.112202	0.292393	0.0552865	0.413232	0.0275765	0.133772	0.14347	0.128798	0.0290409	0.218533	0.0657709	0.0181758	0.188056
	0.163777	0.15017	305	0.174959	0.155561	0.153466	0.154411		0.182342	0.655645	0.0564139	0.0705345	0.0638829	0.0854535	0.0412313	0.21332	0.196998	0.129685	0.571337	0.0651919	0.328229	0.167555	0.229388	0.0985346	0.206575	0.0627204	0.154634	0.0193199	0.0982798	0.105522	0.145313	0.0276872	0.255637	0.0771407	0.0329283	0.244248
	0.182067	0.154519	310	0.175333	0.16971	0.20089	0.140766		0.187376	0.705081	0.0448178	0.00815698	0.06751	0.0965676	0.0558565	0.274755	0.154928	0.142834	0.409484	0.0972446	0.32059	0.114938	0.262673	0.470298	0.187495	0.22091	0.225677	0.0234851	0.0827745	0.196634	0.12489	0.0389211	0.237326	0.0920703	0.0200135	0.234575
	0.20002	0.172099	315	0.213701	0.20838	0.178747	0.118387		0.279986	0.841477	0.0390157	0.0155761	0.0753607	0.0988289	0.0545675	0.242645	0.0862534	0.289022	0.327703	0.0534814	0.374793	0.073905	0.221646	0.120528	0.191705	0.14563	0.356563	0.28818	0.215113	0.242689	0.118378	0.0365491	0.330636	0.0715315	0.0357149	0.373074
	0.185542	0.150307	320	0.203373	0.175324	0.143297	0.095919		0.221762	0.67382	0.0445679	0.0209405	0.058214	0.107658	0.057502	0.262984	0.193547	0.142115	0.240985	0.124628	0.33006	0.0745188	0.349127	0.123285	0.248663	0.109459	0.414693	0.0228351	0.364947	0.150452	0.290379	0.0184991	0.238244	0.0679247	0.0211725	0.222193
	0.196341	0.182082	325	0.217271	0.216349	0.171423	0.132482		0.203635	0.697244	0.0390703	0.0191166	0.0687432	0.144312	0.12467	0.282396	0.0641547	0.140472	0.215901	0.089593	0.578619	0.07155	0.279322	0.107406	0.172398	0.112111	0.593925	0.0574071	0.135566	0.456315	0.197418	0.018255	0.227694	0.0637618	0.0277744	0.308728
	0.180453	0.150776	330	0.208259	0.184735	0.143729	0.0854514		0.279374	0.688878	0.0492882	0.0331059	0.0695581	0.208245	0.0740043	0.279794	0.0527365	0.12933	0.285181	0.0724905	0.36167	0.160323	0.245561	0.132408	0.147625	0.125593	0.251175	0.129132	0.139523	0.0890055	0.191537	0.0222956	0.509708	0.0724501	0.031035	0.221664
	0.189305	0.203326	335	0.233432	0.255423	0.13019	0.0805644		0.281068	1	0.0696163	0.0830183	0.0648628	0.135499	0.0597477	0.207219	0.148905	0.148155	0.264453	0.0859393	0.424425	0.107887	0.261814	0.103323	0.251682	0.111935	0.597733	0.0193913	0.133528	0.0536799	0.188995	0.0223172	0.187292	0.0715366	0.0267502	0.189764
	0.16051	0.125978	340	0.184587	0.150008	0.129046	0.0832298		0.310105	0.633617	0.0152742	0.0181334	0.0670414	0.146234	0.0593568	0.234325	0.198075	0.15301	0.278863	0.085858	0.287187	0.125894	0.170468	0.132861	0.131007	0.118902	0.292374	0.0764574	0.121388	0.0554301	0.182795	0.0246269	0.166954	0.0822449	0.0842089	0.241594
	0.158278	0.132882	345	0.17277	0.162021	0.140561	0.0864976		0.284152	0.646694	0.0207063	0.0302507	0.0701121	0.26247	0.0499483	0.307024	0.0698857	0.140057	0.248254	0.0660183	0.276676	0.0935345	0.258571	0.142535	0.145602	0.109559	0.28188	0.0361673	0.121291	0.0505376	0.205539	0.0512037	0.174202	0.0934867	0.0266371	0.168789
	0.210389	0.186457	350	0.238554	0.220911	0.180041	0.130459		0.28389	0.869334	0.0121623	0.0296344	0.0711598	0.134893	0.060881	0.252723	0.309009	0.119473	0.386404	0.0863114	0.288914	0.302699	0.325537	0.126446	0.155345	0.103814	0.261555	0.0672977	0.093585	0.400513	0.569837	0.0819643	0.178933	0.105045	0.029339	0.184196
	0.155268	0.120326	355	0.181788	0.145937	0.122634	0.0664943		0.32226	0.450169	0.0302372	0.0384044	0.0545402	0.13065	0.0878581	0.446263	0.0486156	0.123105	0.280098	0.0520575	0.322384	0.0941043	0.165392	0.115748	0.183346	0.0903984	0.256398	0.0802793	0.0899237	0.135856	0.167326	0.0559634	0.279464	0.0720213	0.0251412	0.149506
	0.160375	0.12564	360	0.170863	0.133051	0.150211	0.124351		0.31454	0.432306	0.0209657	0.0526488	0.0691513	0.133618	0.0560594	0.257048	0.0512547	0.145855	0.316544	0.0570868	0.394969	0.0881742	0.433727	0.159922	0.134988	0.100724	0.243198	0.0677392	0.10436	0.0496474	0.272361	0.0545076	0.207456	0.0648031	0.0348221	0.172011
	0.145819	0.0962506	365	0.155235	0.110495	0.120358	0.0645743		0.28606	0.373119	0.0255224	0.0166932	0.0662608	0.110091	0.0425661	0.2164	0.100054	0.189838	0.237643	0.0920781	0.278103	0.0558843	0.143584	0.123077	0.115897	0.0817822	0.286528	0.122524	0.275231	0.0541924	0.174623	0.0506529	0.231777	0.169759	0.0251884	0.137794
	0.160136	0.116713	370	0.177455	0.13467	0.122007	0.0739688		0.300706	0.432805	0.0172308	0.0196664	0.0471321	0.167228	0.0665783	0.182007	0.160349	0.240112	0.21375	0.0981869	0.241765	0.046687	0.159984	0.157521	0.12958	0.050012	0.432422	0.124873	0.302436	0.0423178	0.280489	0.0523321	0.251699	0.11006	0.0243376	0.131534
	0.144338	0.101046	375	0.173449	0.117577	0.104245	0.0603794		0.225646	0.409991	0.0184426	0.0288044	0.0493803	0.109055	0.133304	0.212102	0.161191	0.108977	0.219616	0.109438	0.225506	0.0412756	0.192499	0.124117	0.177584	0.0732631	0.299626	0.0865842	0.119579	0.0498914	0.232376	0.0552806	0.360384	0.0736961	0.02199	0.121856
	0.147273	0.0950238	380	0.171014	0.108702	0.120038	0.0655245		0.262796	0.352166	0.0157139	0.0223296	0.0419981	0.12675	0.106331	0.210588	0.171684	0.0686855	0.195032	0.0577174	0.229449	0.356789	0.134931	0.0985055	0.182646	0.111601	0.167243	0.0758103	0.0670079	0.256664	0.256116	0.0555469	0.219599	0.125379	0.0229567	0.131604
	0.134434	0.0922442	385	0.156313	0.104922	0.107168	0.068017		0.173507	0.368372	0.0291645	0.0167507	0.0489803	0.102327	0.063163	0.21119	0.300386	0.13099	0.23471	0.0640795	0.241508	0.135837	0.177221	0.081318	0.133791	0.0298847	0.262661	0.0694372	0.084288	0.0551203	0.179162	0.0480044	0.208591	0.108368	0.0235856	0.181743
	0.175415	0.147254	390	0.214289	0.175907	0.12372	0.0805545		0.232747	0.601511	0.0239019	0.422686	0.0561428	0.0964191	0.0909849	0.221626	0.572459	0.0693262	0.243205	0.0646634	0.209335	0.0411101	0.257896	0.072399	0.139971	0.0299403	0.156604	0.0879988	0.122063	0.204313	0.258859	0.0988069	0.208162	0.14352	0.0637667	0.121193
	0.154238	0.106459	395	0.166366	0.120226	0.132915	0.0895532		0.209853	0.419539	0.0542638	0.0547597	0.0506476	0.0843482	0.0913977	0.2047	0.221726	0.0677463	0.278845	0.0637642	0.216311	0.0404833	0.169839	0.0835201	0.143913	0.0256485	0.401464	0.106905	0.194741	0.113153	0.240509	0.307091	0.174708	0.137422	0.0211828	0.140193
	0.146599	0.0982121	400	0.153923	0.0916787	0.126802	0.10912		0.248121	0.363363	0.0442411	0.0242876	0.130264	0.0605492	0.0868134	0.190419	0.195197	0.134638	0.36501	0.0967393	0.165187	0.0621847	0.29274	0.0827485	0.12108	0.0225471	0.229181	0.101515	0.24718	0.069068	0.250998	0.0462667	0.174895	0.156147	0.0225202	0.120868
	0.155727	0.142106	405	0.176102	0.167868	0.133974	0.101577		0.137543	0.611542	0.0512411	0.0114791	0.0550232	0.0840198	0.0845441	0.488203	0.246468	0.0784507	0.330418	0.0686072	0.154408	0.0246676	0.295482	0.055624	0.112267	0.0253104	0.186414	0.109461	0.0690122	0.189222	0.262972	0.0664858	0.24176	0.155474	0.0222749	0.141991
	0.131797	0.0965454	410	0.147866	0.0952544	0.110872	0.102905		0.189466	0.343378	0.0566147	0.0769981	0.0611233	0.0604589	0.118644	0.170505	0.25539	0.0749483	0.371274	0.0892156	0.124751	0.0258713	0.186676	0.0478563	0.0970385	0.026191	0.268855	0.081641	0.104872	0.0564471	0.263697	0.0268461	0.177549	0.168379	0.0217359	0.143903
	0.140581	0.110625	415	0.147915	0.0941649	0.127202	0.139175		0.183824	0.313654	0.0497775	0.0204063	0.0735188	0.051342	0.107195	0.189942	0.278698	0.0797325	0.502341	0.0914943	0.146556	0.0358869	0.221567	0.0345431	0.155053	0.0189248	0.264921	0.0706578	0.170416	0.123569	0.249635	0.0312596	0.163356	0.146722	0.0218442	0.139438
	0.157247	0.123309	420	0.187376	0.120933	0.117875	0.125378		0.213751	0.35003	0.0514573	0.0116412	0.110354	0.053181	0.126896	0.193592	0.250412	0.0601636	0.437799	0.0994035	0.422211	0.325944	0.20557	0.0302861	0.186425	0.0238335	0.13513	0.0689534	0.108278	0.0637945	0.327306	0.0293874	0.157095	0.205229	0.0188696	0.135919
	0.213124	0.235247	425	0.217525	0.234948	0.212208	0.25734		0.150031	0.437917	0.0580417	0.0246357	0.0528751	0.0721369	0.102203	0.169121	0.225342	0.0591094	0.556741	0.103485	0.219037	0.106504	0.845253	0.166665	0.277948	0.0320998	0.139503	0.0775209	0.15278	0.205215	1	0.0252861	0.313528	0.143846	0.0807522	0.169896
	0.149226	0.107966	430	0.166284	0.0972929	0.131318	0.126011		0.303296	0.330483	0.0536282	0.0106006	0.126209	0.0932221	0.163338	0.206927	0.234468	0.0510962	0.460089	0.0919618	0.152782	0.103042	0.214104	0.0824838	0.154842	0.0444099	0.129966	0.0926415	0.073279	0.0678043	0.316605	0.0266459	0.224039	0.152179	0.0193445	0.198832
	0.148353	0.109062	435	0.151637	0.102005	0.146732	0.127933		0.117659	0.361356	0.0660062	0.0207791	0.0596969	0.0466906	0.095286	0.151452	0.236716	0.0362347	0.456237	0.0717307	0.171779	0.109906	0.230182	0.109046	0.231791	0.0649161	0.148242	0.110444	0.113646	0.195837	0.358042	0.0260904	0.154853	0.151994	0.0264629	0.230816
	0.140642	0.112068	440	0.149925	0.10156	0.13394	0.133009		0.128082	0.334291	0.115534	0.00766354	0.0797688	0.0615907	0.083309	0.144738	0.180406	0.115616	0.505937	0.13637	0.137608	0.104112	0.156904	0.05975	0.144179	0.0775137	0.360392	0.0767999	0.065847	0.0258925	0.302811	0.038017	0.147517	0.132339	0.0307478	0.184249
	0.197005	0.195357	445	0.163145	0.100315	0.173379	0.145721		0.166336	0.296029	0.0843747	0.0247222	0.1391	0.0437581	0.0955253	0.139449	0.287274	0.0547503	0.462699	0.105439	0.315531	0.0873723	0.176849	0.0591547	0.16713	0.0424528	0.225721	0.0679359	0.998666	0.30186	0.332479	0.377985	0.131372	0.138872	0.0288954	0.164417
	0.159089	0.158223	450	0.195061	0.184437	0.113565	0.107974		0.152041	0.275004	0.0467446	0.104617	0.0454736	0.0777919	0.116091	0.151093	0.178442	0.0870496	0.391192	0.119171	0.333192	0.0641691	0.21374	0.0534468	0.169585	0.0396098	0.81507	0.068313	0.0843136	0.0557049	0.278899	0.0156771	0.163895	0.12502	0.0859229	0.143236
	0.142985	0.0938186	455	0.157213	0.0826542	0.122363	0.112809		0.172895	0.265078	0.0550006	0.0225437	0.11895	0.0464543	0.123371	0.182925	0.203074	0.155592	0.425998	0.136298	0.238118	0.0556021	0.148939	0.0631291	0.157002	0.0597633	0.177352	0.102233	0.142192	0.0361855	0.297321	0.0460897	0.243968	0.14376	0.018675	0.165082
	0.131903	0.0867745	460	0.147959	0.0837986	0.110209	0.0939873		0.172265	0.246726	0.0510233	0.0181258	0.0834554	0.048853	0.242573	0.203626	0.123971	0.0978489	0.36508	0.124352	0.178016	0.0674536	0.134113	0.0691267	0.142012	0.0496711	0.222632	0.0655735	0.113628	0.037358	0.302949	0.0719804	0.155739	0.120917	0.0178774	0.166328
	0.151886	0.113719	465	0.157597	0.100237	0.118337	0.104139		0.192513	0.237425	0.0571042	0.0129253	0.0709393	0.0434205	0.152176	0.189717	0.136316	0.151081	0.383653	0.113667	0.392117	0.0625329	0.120392	0.109931	0.185642	0.0528648	0.187081	0.127672	0.429563	0.0383054	0.311061	0.00945936	0.135761	0.17546	0.013999	0.16004
	0.128919	0.0888043	470	0.142539	0.0924939	0.109292	0.0879721		0.256982	0.286591	0.0502939	0.032917	0.0150623	0.103714	0.116694	0.134316	0.165782	0.103734	0.335756	0.114632	0.189675	0.0601619	0.133542	0.0821933	0.150101	0.0490828	0.175255	0.100407	0.126876	0.0420498	0.331095	0.0101776	0.137525	0.128539	0.0134341	0.163132
	0.159583	0.169492	475	0.179229	0.20967	0.128647	0.0994191		0.103516	0.904823	0.0641781	0.0199245	0.0329848	0.163989	0.119699	0.14082	0.128763	0.107892	0.388923	0.112785	0.250221	0.140948	0.109366	0.105492	0.143144	0.0589027	0.209452	0.0701358	0.185542	0.08842	0.324212	0.0185546	0.147697	0.107825	0.0185348	0.201571
	0.153008	0.13297	480	0.181915	0.165325	0.114637	0.0601632		0.106994	0.712977	0.0781343	0.0799487	0.102559	0.0979957	0.130293	0.138406	0.154192	0.107726	0.247372	0.118918	0.122134	0.128696	0.110525	0.0965072	0.103569	0.0621681	0.342443	0.0834925	0.112559	0.126088	0.323622	0.0160652	0.238744	0.159238	0.023656	0.159189
	0.153876	0.14069	485	0.182531	0.17706	0.117047	0.0576782		0.181247	0.609163	0.093512	0.168239	0.0846537	0.127755	0.142282	0.122707	0.145246	0.118386	0.253536	0.147367	0.185593	0.0479468	0.100472	0.0823332	0.100949	0.166626	0.62887	0.055029	0.100517	0.051525	0.157514	0.0557343	0.12307	0.0874179	0.0206273	0.150216
	0.160541	0.150934	490	0.154886	0.167695	0.168945	0.138554		0.186436	0.646731	0.0764361	0.0283033	0.0636657	0.105854	0.12883	0.10843	0.155182	0.122673	0.389246	0.148865	0.0788073	0.0197789	0.460334	0.13446	0.148154	0.0360296	0.464019	0.0544857	0.158568	0.111002	0.120629	0.0850596	0.106989	0.0832006	0.018875	0.254097
	0.154751	0.185522	495	0.198538	0.230181	0.0954966	0.0792919		0.227082	0.908297	0.0817453	0.0171184	0.034677	0.0235983	0.15717	0.167761	0.123997	0.141809	0.29985	0.315205	0.239981	0.0166434	0.115404	0.0690505	0.118138	0.0349809	0.522476	0.0614793	0.105956	0.0590584	0.116745	0.018733	0.131247	0.0756009	0.0185907	0.130631
	0.157585	0.166484	500	0.181775	0.19489	0.125608	0.125208		0.154807	0.846402	0.0934073	0.0518851	0.0721506	0.0102923	0.13713	0.143465	0.186684	0.154502	0.318086	0.158753	0.252441	0.0410065	0.404064	0.0841968	0.104029	0.0362299	0.332587	0.0687442	0.122295	0.0816845	0.14679	0.0172859	0.193	0.06598	0.0185293	0.115962
	0.154834	0.157137	505	0.188715	0.196017	0.0971828	0.0519071		0.232445	0.844656	0.0962275	0.0530196	0.0316496	0.0458495	0.171467	0.232727	0.0975541	0.13664	0.203233	0.158659	0.103355	0.225393	0.136766	0.101573	0.0637904	0.034389	0.349648	0.0887191	0.246891	0.095792	0.155885	0.0204543	0.190352	0.0927693	0.0201221	0.105317
	0.222914	0.233586	510	0.198731	0.216446	0.220855	0.243577		0.223902	0.889322	0.176849	0.0332704	0.105618	0.0479674	0.103451	0.114863	0.128866	0.833933	0.226585	0.28675	0.225722	0.0371235	0.144872	0.131417	0.0712367	0.526244	0.48449	0.0990746	0.632485	0.107255	0.156511	0.0243752	0.173326	0.0959446	0.0461661	0.113966
	0.149747	0.162935	515	0.191632	0.19815	0.102437	0.072613		0.200197	0.824848	0.136431	0.129233	0.0480518	0.0526885	0.215514	0.148596	0.0996833	0.0687752	0.232783	0.138826	0.234235	0.0293649	0.205899	0.135076	0.0755687	0.0155138	0.46005	0.165095	0	0.0743824	0.143003	0.0273932	0.134768	0.0396156	0.0190786	0.138245
	0.141524	0.161823	520	0.181911	0.196999	0.0955528	0.0747165		0.217244	0.83755	0.0887046	0.0258003	0.0540988	0.0164622	0.091227	0.149319	0.15776	0.0638765	0.234198	0.155009	0.102373	0.0878031	0.148213	0.120258	0.103945	0.0226425	0.412404	0.172981	0.00103122	0.0877396	0.172001	0.0231917	0.142867	0.0398149	0.0281898	0.20598
	0.166163	0.16968	525	0.200639	0.199333	0.129782	0.111737		0.362701	0.806521	0.0824216	0.025198	0.0406956	0.39944	0.0919297	0.122959	0.0979421	0.062722	0.231533	0.100606	0.221046	0.0632739	0.188984	0.109749	0.21555	0.0249695	0.376967	0.0771792	0.01473	0.100551	0.296209	0.0277037	0.275868	0.0402916	0.0355803	0.159236
	0.186995	0.197605	530	0.238678	0.233345	0.125772	0.114021		0.197084	0.934185	0.130295	0.031373	0.0528169	0.0116601	0.195841	0.488463	0.126449	0.0664423	0.36781	0.146012	0.193103	0.0438167	0.102376	0.11377	0.115208	0.0492466	0.443814	0.400627	0.0335125	0.303468	0.203687	0.0320343	0.214998	0.044313	0.0313771	0.162082
	0.144259	0.126593	535	0.172895	0.139478	0.115137	0.0997161		0.192811	0.44783	0.0946809	0.0344357	0.0395526	0.0339878	0.112742	0.224398	0.142295	0.047486	0.373781	0.0952971	0.430782	0.0369517	0.146243	0.124258	0.0655079	0.0561681	0.280159	0.0697103	0.00641946	0.14756	0.310432	0.025652	0.255975	0.0480252	0.0274429	0.168661
	0.138074	0.113852	540	0.180302	0.125189	0.0877731	0.0660069		0.221085	0.422295	0.09371	0.0343732	0.08609	0.00710524	0.184592	0.197584	0.0811068	0.0542033	0.230353	0.0976159	0.223146	0.400701	0.152895	0.105481	0.0683517	0.0729928	0.268014	0.0641576	0.0157356	0.0412194	0.314352	0.0249056	0.199861	0.0430854	0.021508	0.139554
	0.167265	0.149366	545	0.16287	0.113573	0.188359	0.194303		0.116823	0.478287	0.138026	0.137901	0.107687	0.0454091	0.0868892	0.156382	0.139765	0.0623556	0.358332	0.131269	0.217993	0.035583	0.17153	0.650647	0.131357	0.0583597	0.283753	0.0635754	0.00555844	0.368151	0.288706	0.0333872	0.203661	0.0463304	0.0262879	0.139424
	0.150116	0.108877	550	0.160534	0.12447	0.121603	0.0744326		0.125613	0.498168	0.191326	0.0327945	0.0447625	0.0157466	0.0847649	0.285553	0.0972732	0.0787649	0.260413	0.101057	0.225058	0.059118	0.212765	0.0977683	0.136954	0.0872983	0.246779	0.118466	0.297058	0.138477	0.295257	0.058753	0.181816	0.0604606	0.0351138	0.135862
	0.143727	0.0963282	555	0.158859	0.0960177	0.132545	0.0964476		0.117182	0.266696	0.169193	0.0379283	0.0738927	0.0298206	0.085238	0.165367	0.256086	0.0528507	0.341966	0.192121	0.25579	0.106762	0.243597	0.112328	0.0872725	0.0474052	0.281818	0.079933	0.0246272	0.0869616	0.322234	0.0580635	0.197118	0.189656	0.0163034	0.126152
	0.180948	0.162595	560	0.179342	0.145523	0.199608	0.189744		0.141252	0.307563	0.19787	0.012027	0.189127	0.0263061	0.0963264	0.195671	0.0854837	0.0369454	0.35592	0.177364	0.232377	0.0448158	0.679062	0.221425	0.192055	0.0670142	0.60654	0.0729433	0.00136984	0.252941	0.308724	0.0425495	0.182968	0.148826	0.0242398	0.16683
	0.15495	0.130642	565	0.177839	0.145319	0.128478	0.110604		0.0853506	0.330146	0.215643	0.0991399	0.0604881	0.125463	0.124083	0.187091	0.268084	0.0345778	0.372812	0.127054	0.248765	0.0267909	0.262848	0.100637	0.111025	0.0411741	0.569383	0.0501648	0.0799187	0.0465738	0.361237	0.053679	0.137981	0.042923	0.058638	0.116929
	0.17226	0.176005	570	0.185242	0.192677	0.129346	0.136635		0.0948291	0.219365	0.218566	0.127696	0.039555	0.0921142	0.233338	0.813449	0.0723366	0.036683	0.478147	0.105219	0.264219	0.0293516	0.244698	0.0835667	0.176628	0.0497645	0.25545	0.0505836	0.43661	0.044391	0.333201	0.030227	0.132256	0.0421807	0.016393	0.102463
	0.13378	0.0965388	575	0.1382	0.0999457	0.126251	0.100356		0.0862066	0.231555	0.239445	0.0178869	0.057491	0.0790319	0.12146	0.148294	0.114072	0.0424754	0.331968	0.117779	0.268954	0.0884456	0.248256	0.0826214	0.116049	0.0480314	0.143871	0.0860452	0.145871	0.0566229	0.415374	0.0363215	0.180441	0.118484	0.0172721	0.105503
	0.150643	0.107388	580	0.156163	0.105868	0.146346	0.118689		0.0872689	0.269524	0.311646	0.137732	0.0755353	0.0265174	0.11586	0.141798	0.141332	0.0542293	0.367582	0.124095	0.288942	0.111104	0.243466	0.0632936	0.10426	0.191938	0.184837	0.0696532	0.10958	0.132253	0.458473	0.0324292	0.167755	0.0456424	0.0204453	0.140813
	0.171466	0.151579	585	0.155552	0.108649	0.19909	0.206982		0.079898	0.252749	0.675173	0.00989471	0.112903	0.0203528	0.222522	0.175727	0.116646	0.0446329	0.41884	0.104294	0.29417	0.0501868	0.155636	0.0781549	0.151042	0.316673	0.160027	0.100345	0.122232	0.296759	0.455441	0.0423913	0.119495	0.0820592	0.0834948	0.0593191
	0.165338	0.127676	590	0.165124	0.128652	0.172126	0.136484		0.116879	0.313677	0.236232	0.0211638	0.0451797	0.0955942	0.134245	0.124901	0.136775	0.0405984	0.414962	0.115982	0.239574	0.213642	0.230356	0.116299	0.140173	0.0241859	0.385425	0.09467	0.0940806	0.304926	0.46726	0.0347308	0.0726226	0.327792	0.0198184	0.0677066
	0.199065	0.188291	595	0.155969	0.1425	0.26329	0.240265		0.108737	0.545634	0.218098	0.00988196	0.0710868	0.082359	0.134996	0.114981	0.104141	0.0466373	0.286061	0.0966135	0.342093	0.060812	0.19367	0.647187	0.142692	0.758873	0.170544	0.0921073	0.182121	0.364946	0.36929	0.0344121	0.109378	0.130221	0.0225177	0.13373
	0.149306	0.120515	600	0.158899	0.130862	0.135156	0.114715		0.0833084	0.355492	0.274081	0.0127388	0.0825757	0.0290358	0.463293	0.119706	0.0880119	0.0394276	0.241084	0.0782678	0.240928	0.0931605	0.131696	0.0885172	0.15912	0.373701	0.22523	0.0891362	0.15147	0.0514596	0.348487	0.0325264	0.0628192	0.15133	0.0401059	0.073854
	0.140342	0.111629	605	0.169474	0.132886	0.095307	0.0590124		0.11102	0.425794	0.16174	0.0126417	0.141133	0.0324053	0.172586	0.122794	0.0907323	0.0351839	0.183543	0.0736237	0.218393	0.0825985	0.145282	0.0859476	0.230323	0.023169	0.428491	0.0711785	0.1696	0.0304613	0.363427	0.0972652	0.154007	0.15	0.012841	0.10338
	0.166838	0.14115	610	0.194594	0.175372	0.123302	0.0649706		0.0832634	0.699585	0.165908	0.0226218	0.0548597	0.105882	0.235238	0.119282	0.186052	0.0418715	0.198029	0.0538421	0.199732	0.355588	0.12615	0.107623	0.162315	0.0426241	0.345266	0.119814	0.201623	0.224455	0.3511	0.0303619	0.100738	0.159302	0.0242135	0.154114
	0.145731	0.138379	615	0.149383	0.144918	0.13984	0.141903		0.0821253	0.607954	0.158965	0.022493	0.0494014	0.0423623	0.237333	0.117019	0.13797	0.0536452	0.150677	0.0690333	0.202817	0.0882972	0.132927	0.112262	0.16599	0.0214506	0.127917	0.0898031	0.152099	0.045302	0.304708	0.0510007	0.0698481	0.257812	0.017419	0.511834
	0.140736	0.127767	620	0.142536	0.154351	0.135392	0.0906278		0.0716757	0.647999	0.153122	0.0185934	0.0406347	0.0248456	0.123001	0.0988079	0.104949	0.0577979	0.176222	0.0596349	0.189343	0.0827779	0.198756	0.14589	0.154199	0.0196119	0.155945	0.0863042	0.170704	0.304639	0.326089	0.0356395	0.105431	0.20347	0.0151938	0.16932
	0.155113	0.116331	625	0.171098	0.139436	0.125491	0.0742296		0.0737066	0.555798	0.111822	0.0525378	0.153951	0.0488499	0.0985412	0.139983	0.181967	0.0484396	0.237968	0.0329511	0.247065	0.0728268	0.136502	0.148955	0.178363	0.0460527	0.197671	0.112953	0.225209	0.188036	0.402013	0.0251387	0.207981	0.191824	0.0292515	0.196813
	0.150129	0.155574	630	0.179071	0.194744	0.109969	0.0728092		0.0754912	0.756434	0.106856	0.0535236	0.0652006	0.0434774	0.100232	0.0832831	0.10306	0.0799347	0.171106	0.0233266	0.236275	0.0452617	0.19594	0.162312	0.272568	0.0245778	0.367723	0.0916865	0.128804	0.00743638	0.40646	0.0447786	0.165592	0.18509	0.0190232	0.188153
	0.191389	0.252701	635	0.256963	0.317301	0.105322	0.0729318		0.0994189	0.785903	0.127772	0.0348742	0.0896512	0.0456924	0.130475	0.0870032	0.136567	0.051032	0.0908464	0.0282061	0.340723	0.0406607	0.142454	0.186447	0.160751	0.0264483	0.970364	0.122281	0.0889448	0.0150894	0.863523	0.0598022	0.198874	0.230072	0.0221331	0.182887
	0.18323	0.143427	640	0.171162	0.166446	0.197017	0.115639		0.135307	0.720133	0.135366	0.0514129	0.206179	0.281079	0.128383	0.057128	0.0788904	0.0381271	0.277401	0.0476706	0.214996	0.0657243	0.359511	0.178088	0.183687	0.0237594	0.316269	0.110158	0.22467	0.190105	0.231346	0.131206	0.149266	0.182927	0.0420459	0.369614
	0.178008	0.191291	645	0.15742	0.132229	0.21752	0.26281		0.0868892	0.599064	0.125427	0.142329	0.126239	0.143054	0.117816	0.0382757	0.0584235	0.0392978	0.139406	0.135965	0.231594	0.103697	0.190537	0.831147	0.187164	0.0383347	0.195978	0.107658	0.0727709	0.0652947	0.216552	0.0341429	0.148593	0.157447	0.0224819	0.628637
	0.145779	0.148752	650	0.154438	0.178004	0.139774	0.107377		0.104554	0.74924	0.144946	0.046393	0.0662812	0.088714	0.118643	0.0468107	0.0899348	0.115152	0.348865	0.0155852	0.202379	0.0718369	0.0787619	0.276111	0.315726	0.0186832	0.177783	0.0906383	0.0732914	0.0236248	0.222851	0.0394116	0.133511	0.192882	0.018844	0.210365
	0.163633	0.162005	655	0.175894	0.182079	0.128693	0.126529		0.0875125	0.708567	0.159629	0.0663305	0.072858	0.0332576	0.0821852	0.0678386	0.075603	0.0393361	0.456435	0.0726363	0.304224	0.0575545	0.114143	0.169963	0.194391	0.0321194	0.266432	0.110302	0.351805	0.0233144	0.449108	0.0440883	0.177725	0.144883	0.0210372	0.198454
	0.146551	0.120607	660	0.176231	0.145178	0.108037	0.0659984		0.0882717	0.599005	0.146475	0.0382027	0.114318	0.037611	0.168906	0.0853552	0.124452	0.0368377	0.19169	0.0953829	0.268099	0.080492	0.0775194	0.158781	0.185342	0.115163	0.319766	0.0916339	0.0953318	0.0348417	0.237911	0.0424739	0.301923	0.133092	0.0206341	0.213927
	0.194943	0.203563	665	0.236349	0.247768	0.145264	0.113997		0.0699386	0.452506	0.117636	0.0946578	0.0865912	0.0303242	0.10277	0.149885	0.0530816	0.0397651	0.288069	0.11231	0.527916	0.182147	0.0956171	0.331504	0.230433	0.287813	1	0.146039	0.0789235	0.0509431	0.300526	0.0261837	0.25088	0.125481	0.0219041	0.20457
	0.162634	0.132426	670	0.204661	0.149694	0.107411	0.0844614		0.0803043	0.295533	0.109617	0.0346739	0.0999262	0.0387031	0.150825	0.252157	0.0879354	0.0555918	0.279973	0.129977	0.281795	0.600392	0.0797233	0.107915	0.350303	0.0422178	0.303443	0.0744883	0.0976491	0.0364146	0.261681	0.0280613	0.247183	0.205698	0.0239616	0.197602
	0.145255	0.111292	675	0.178051	0.117942	0.104325	0.0919619		0.0851435	0.234752	0.121466	0.0466202	0.429635	0.048472	0.118684	0.139283	0.0835403	0.0359525	0.340071	0.177331	0.259509	0.0597749	0.0648622	0.0957658	0.174236	0.030126	0.357916	0.0671266	0.0707332	0.0594105	0.288471	0.0307378	0.273773	0.154939	0.053028	0.165769
	0.163134	0.121843	680	0.180598	0.127061	0.137882	0.12115		0.0817089	0.312985	0.11497	0.0444523	0.111267	0.0456015	0.166745	0.109168	0.0575985	0.142927	0.412391	0.147298	0.246839	0.321823	0.0645184	0.0994543	0.160686	0.0494216	0.279899	0.0978047	0.161503	0.0892502	0.230592	0.0308323	0.498385	0.145646	0.0223104	0.321685
	0.134582	0.0953964	685	0.151417	0.111744	0.108502	0.0678888		0.0947783	0.422772	0.134587	0.0125292	0.0675363	0.0469781	0.138023	0.11345	0.0661293	0.103885	0.186666	0.165986	0.217941	0.0631646	0.0633194	0.0876366	0.165065	0.0153167	0.262532	0.0806673	0.152082	0.150483	0.281811	0.03089	0.252924	0.140734	0.0173707	0.23303
	0.146757	0.0978001	690	0.159376	0.0924135	0.131809	0.111237		0.0843822	0.250947	0.106799	0.0102949	0.120458	0.0203628	0.108544	0.144464	0.0906225	0.0362457	0.241181	0.328125	0.242847	0.244586	0.408114	0.0970308	0.201682	0.0627166	0.232863	0.0707144	0.109277	0.0844898	0.236542	0.0748995	0.161787	0.146603	0.0211529	0.171461
	0.137406	0.122567	695	0.139342	0.077046	0.136422	0.177791		0.0644471	0.176693	0.230764	0.106752	0.0915653	0.0278628	0.103095	0.14741	0.0946325	0.040504	0.630708	0.270563	0.259619	0.0599623	0.0635984	0.0633189	0.154395	0.0196785	0.26985	0.0818101	0.117248	0.061267	0.172932	0.034517	0.159751	0.168589	0.0159975	0.159836
	0.146279	0.104503	700	0.16485	0.0788132	0.122668	0.137347		0.0655802	0.175571	0.0559367	0.248318	0.0534379	0.0305341	0.0859166	0.1496	0.113326	0.0714464	0.50048	0.271085	0.245653	0.117593	0.147679	0.0964715	0.151654	0.0247117	0.335245	0.170724	0.108864	0.0600877	0.151829	0.0259344	0.200341	0.199941	0.101719	0.136121
	0.161085	0.097044	705	0.189045	0.100965	0.122106	0.0847338		0.15273	0.219416	0.0688411	0.14851	0.104166	0.0285565	0.088962	0.174384	0.110913	0.0588831	0.340547	0.348068	0.274816	0.121956	0.0931424	0.161409	0.154535	0.0608984	0.363494	0.097884	0.142504	0.122403	0.290717	0.104228	0.325034	0.141098	0.0491378	0.16316
	0.162603	0.115307	710	0.181966	0.122685	0.136312	0.109172		0.0796526	0.166322	0.0833217	0.0829985	0.0488574	0.192049	0.162694	0.211694	0.135683	0.100831	0.421863	0.458637	0.255674	0.158903	0.107783	0.0893467	0.08521	0.0261608	0.38998	0.112389	0.142001	0.168373	0.231541	0.0182825	0.309092	0.136146	0.0221225	0.15527
	0.143185	0.129487	715	0.180481	0.158014	0.0922232	0.0510395		0.081088	0.199495	0.0613679	0.0106702	0.0763154	0.0968814	0.0834283	0.171672	0.196806	0.103448	0.183277	0.452869	0.260513	0.102	0.089852	0.0708711	0.0757075	0.0361603	0.192434	0.110871	0.107032	0.0626348	0.245713	0.0175757	0.60746	0.126421	0.0206494	0.165966
	0.157521	0.168939	720	0.200522	0.20545	0.100687	0.0826912		0.0741754	0.195718	0.0529722	0.0113171	0.0496568	0.0237382	0.0629933	0.810995	0.159882	0.0941898	0.264617	0.518727	0.303522	0.196037	0.121895	0.0881474	0.140916	0.0106705	0.158542	0.0826874	0.0946723	0.0636183	0.255223	0.019998	0.159461	0.146197	0.0284945	0.221515
	0.155785	0.184516	725	0.191512	0.237697	0.109975	0.048631		0.0528472	0.197694	0.147648	0.0257579	0.0452615	0.175877	1	0.110843	0.180551	0.1101	0.156284	0.397107	0.243452	0.126639	0.125785	0.0844442	0.043517	0.0435095	0.141343	0.0777559	0.0880618	0.0851604	0.242057	0.0176504	0.157726	0.14478	0.0216404	0.118488
	0.155874	0.131854	730	0.14651	0.111339	0.159255	0.164087		0.0439376	0.188659	0.0417525	0.0736624	0.0540502	0.0654647	0.0745776	0.113007	0.114306	0.0961183	0.150938	0.453381	0.264553	0.119324	0.24541	0.148554	0.0260249	0.0324729	0.19292	0.184545	0.268502	0.117024	0.228603	0.0254894	0.194413	0.228267	0.0182022	0.600319
	0.135556	0.101905	735	0.161611	0.111924	0.0992896	0.0817492		0.0465699	0.29723	0.0511784	0.0221517	0.0553904	0.0238135	0.0773729	0.151808	0.174806	0.0976522	0.266183	0.382088	0.265438	0.12648	0.238915	0.0849686	0.129198	0.0330617	0.221248	0.0614989	0.117611	0.0618021	0.240634	0.0272551	0.302257	0.0926649	0.0316065	0.114691
	0.138709	0.0876954	740	0.167649	0.093378	0.0985434	0.0672716		0.200608	0.20868	0.104092	0.0702544	0.0968388	0.0237318	0.0980596	0.173479	0.205968	0.131107	0.240588	0.353392	0.230817	0.164872	0.17307	0.0884297	0.0316505	0.0294911	0.227756	0.0745816	0.11749	0.0551184	0.235207	0.0217969	0.283619	0.108511	0.0265972	0.108042
	0.17488	0.171373	745	0.202034	0.183817	0.144509	0.159407		0.139452	0.142669	0.0874819	0.0320469	0.0743519	0.0300083	0.106504	0.183684	0.241155	0.0843786	0.368529	0.793953	0.215369	0.296658	0.192629	0.0697104	0.107924	0.0425227	0.283587	0.0438382	0.0745105	0.523574	0.211239	0.0246788	0.325172	0.0865409	0.034943	0.0795433
	0.135876	0.0932983	750	0.152907	0.10333	0.118961	0.0772092		0.262678	0.163699	0.0890163	0.0210305	0.0802079	0.0720325	0.0714815	0.132166	0.133533	0.0856612	0.276366	0.233477	0.209681	0.144771	0.201479	0.0705393	0.0483516	0.171664	0.369575	0.0480653	0.0494599	0.0420435	0.203086	0.0296514	0.297501	0.0887665	0.0272009	0.181354
	0.13497	0.079357	755	0.147602	0.0812302	0.113131	0.0786171		0.22984	0.172827	0.0926042	0.0592977	0.0766351	0.067018	0.0729878	0.120976	0.150684	0.0886782	0.296573	0.232826	0.223966	0.17492	0.161021	0.12727	0.0392656	0.047986	0.195053	0.076669	0.173076	0.048068	0.223389	0.0246008	0.28597	0.0998661	0.0263323	0.190756
	0.171606	0.19384	760	0.191975	0.184846	0.150748	0.219373		0.257106	0.170714	0.103037	0.155228	0.0796891	0.0228479	0.103708	0.109824	0.128611	0.0736551	0.800465	0.24532	0.21683	0.192727	0.167383	0.0454674	0.0280977	0.0527476	0.167878	0.129271	0.0751373	0.137221	0.832124	0.0917785	0.232843	0.0960625	0.0216303	0.0675579
	0.149329	0.117772	765	0.141297	0.084886	0.160311	0.162479		0.187906	0.214464	0.110026	0.0153132	0.156134	0.0555272	0.115359	0.0870891	0.137088	0.130905	0.180904	0.305045	0.240627	0.107221	0.376807	0.0264951	0.0210051	0.0430449	0.20078	0.0667268	0.157048	0.533674	0.137137	0.0320717	0.232707	0.219853	0.0361572	0.0541098
	0.147964	0.109207	770	0.186544	0.12062	0.0885994	0.0631755		0.249519	0.156221	0.094446	0.0153386	0.36714	0.113613	0.104307	0.120341	0.096099	0.0413812	0.188931	0.284276	0.27789	0.102946	0.212572	0.0287644	0.387296	0.0435285	0.208219	0.0406812	0.18369	0.0462985	0.315728	0.0240947	0.234082	0.0934243	0.0246207	0.0875388
	0.131004	0.0860919	775	0.149591	0.0900717	0.0947037	0.0692947		0.198585	0.154384	0.0887056	0.0278715	0.115741	0.0233633	0.117514	0.105964	0.170823	0.0415243	0.193758	0.349752	0.240066	0.109413	0.219588	0.108756	0.066044	0.0286183	0.180507	0.054099	0.232912	0.158318	0.26195	0.0277772	0.217006	0.0961687	0.0237441	0.0551635
	0.172421	0.206232	780	0.177897	0.155502	0.169956	0.279541		0.194086	0.172507	0.0972506	0.0288673	0.220618	0.0308284	0.67976	0.0755116	0.119161	0.0350745	0.99856	0.216119	0.258837	0.122567	0.203441	0.087062	0.0484547	0.088307	0.210901	0.0501538	0.11191	0.13821	0.207501	0.0273366	0.22045	0.0964584	0.0208543	0.0669852
	0.141721	0.0953811	785	0.169854	0.101549	0.101766	0.0778551		0.40611	0.157097	0.105394	0.127	0.0895132	0.0283948	0.10864	0.106356	0.306738	0.054747	0.210314	0.246949	0.222332	0.0716559	0.154948	0.0430027	0.0598781	0.253189	0.16145	0.128848	0.131108	0.0387767	0.172734	0.0234076	0.301918	0.0728121	0.0504372	0.134444
	0.137331	0.179865	790	0.180406	0.227194	0.0789217	0.0546194		0.18931	0.137965	0.102684	0.0526345	0.0811239	0.0604995	0.0859002	0.143242	0.0917903	0.144992	0.188591	0.209116	0.252738	0.0856307	0.114995	0.0349393	0.0853219	0.0137693	0.14445	0.101094	0.0906221	0.0363564	0.201315	0.0224997	1	0.0775187	0.0248673	0.0712932
	0.133903	0.104373	795	0.165074	0.118668	0.0871965	0.0656726		0.217075	0.175967	0.104855	0.0474481	0.141668	0.116833	0.108722	0.104357	0.314081	0.0367447	0.205039	0.202424	0.483833	0.0744475	0.204051	0.0123743	0.0785903	0.0606512	0.151825	0.063631	0.148935	0.0657944	0.179745	0.02494	0.281064	0.0557917	0.0163117	0.0720866
	0.135927	0.132339	800	0.158672	0.145342	0.105486	0.116915		0.103429	0.193417	0.0932459	0.0516113	0.61862	0.0694634	0.0993124	0.160818	0.138558	0.0324217	0.257146	0.205253	0.279737	0.0446043	0.400624	0.042024	0.0276298	0.0249445	0.0772614	0.0949783	0.106874	0.0465681	0.172513	0.043189	0.25104	0.0830045	0.0199638	0.0677142
	0.133448	0.178375	805	0.165636	0.229171	0.0806832	0.0445067		0.0990334	0.155642	0.0938327	1	0.101629	0.12186	0.125545	0.0904083	0.079077	0.0288864	0.15586	0.18226	0.191493	0.0418744	0.121271	0.0779803	0.0497679	0.0293966	0.0678672	0.0910896	0.198838	0.0499432	0.161405	0.0195817	0.197181	0.10592	0.0159074	0.0829833
	0.119892	0.0661605	810	0.132672	0.0656714	0.0941899	0.0612311		0.0284766	0.167906	0.106523	0.151588	0.122721	0.129526	0.107156	0.0914134	0.284144	0.0255191	0.105298	0.17752	0.113877	0.0225145	0.128122	0.0112781	0.163885	0.058012	0.0939213	0.166251	0.198132	0.220376	0.193464	0.025072	0.167248	0.128935	0.0706646	0.0974271
	0.130184	0.106745	815	0.153105	0.129617	0.0950495	0.0576799		0.0401717	0.410467	0.0880013	0.0714303	0.207468	0.0973343	0.304048	0.0838742	0.090518	0.0535009	0.203561	0.198839	0.119693	0.0189382	0.148975	0.00806603	0.0336148	0.0372822	0.157172	0.108141	0.149934	0.085445	0.42663	0.0542919	0.164924	0.111853	0.0137555	0.157234
	0.13379	0.0889336	820	0.157138	0.0956634	0.0917176	0.063341		0.0449037	0.296411	0.0955349	0.0974377	0.143117	0.131562	0.131787	0.177252	0.15675	0.0297646	0.125936	0.327811	0.306399	0.0684696	0.199118	0.00918342	0.0414611	0.0229448	0.246614	0.131667	0.223022	0.1467	0.152759	0.0185852	0.171813	0.0924458	0.0195522	0.137119
	0.127003	0.0980671	825	0.149876	0.115598	0.0864577	0.0513448		0.04403	0.368593	0.0961056	0.0557842	0.0854832	0.0956624	0.115072	0.103328	0.106907	0.0438646	0.0930566	0.162161	0.111777	0.190638	0.139524	0.0272608	0.0665663	0.0378626	0.18271	0.121702	0.207031	0.163144	0.444946	0.0129893	0.224389	0.0890737	0.0139247	0.15249
	0.130829	0.111385	830	0.148459	0.129226	0.0998836	0.0809824		0.0327738	0.21581	0.0959055	0.0961822	0.249265	0.153429	0.0651854	0.0521388	0.101878	0.0283143	0.110312	0.532699	0.0990939	0.0676728	0.122854	0.0755465	0.0701737	0.0245008	0.148073	0.127236	0.189139	0.08085	0.257269	0.0121984	0.243059	0.0887921	0.0168391	0.306017
	0.128928	0.0927729	835	0.138682	0.104488	0.11474	0.0805484		0.0322025	0.251751	0.242701	0.0814253	0.416527	0.142813	0.0880619	0.0488684	0.122917	0.0527179	0.257036	0.256558	0.0829426	0.0941267	0.141778	0.0534312	0.0716877	0.0283371	0.17331	0.0884329	0.128935	0.0950353	0.188757	0.0109409	0.202905	0.103273	0.0184335	0.134078
	0.124175	0.0736216	840	0.136316	0.0803665	0.100221	0.0599994		0.0354685	0.16924	0.0965466	0.098995	0.0928622	0.139607	0.130358	0.113395	0.1845	0.0209511	0.177294	0.287146	0.0708071	0.0846629	0.209995	0.090943	0.0922604	0.0536402	0.272113	0.093435	0.193403	0.0963356	0.226581	0.0142212	0.210648	0.0857911	0.0185829	0.117103
	0.151072	0.145584	845	0.175166	0.175952	0.110753	0.0879389		0.041437	0.166071	0.135573	0.7756	0.0655727	0.153452	0.087564	0.0777317	0.181996	0.0185556	0.188585	0.285107	0.147674	0.108193	0.30745	0.0342116	0.108555	0.0391618	0.22593	0.111093	0.209091	0.10624	0.232382	0.00991192	0.170464	0.127824	0.0172777	0.0973133
	0.157079	0.11298	850	0.169732	0.0916995	0.136458	0.145147		0.101997	0.168904	0.540427	0.0557166	0.199314	0.140583	0.0967015	0.099437	0.149692	0.0203196	0.169262	0.276534	0.316146	0.0758	0.111631	0.0426325	0.201177	0.0350877	0.325705	0.128109	0.181456	0.124336	0.251574	0.0251428	0.232147	0.130072	0.0367561	0.16154
	0.169163	0.159637	855	0.17678	0.125444	0.159418	0.212092		0.0694794	0.288184	0.126718	0.0560179	0.0691288	0.186948	0.131348	0.0486607	0.127553	0.0481489	0.1222	0.288281	0.46559	0.0838932	0.135472	0.060944	0.128363	0.0287989	0.326918	0.179121	0.154482	0.779511	0.286752	0.0193518	0.241636	0.129215	0.0375565	0.116286
	0.166789	0.167337	860	0.165718	0.11396	0.168015	0.236895		0.0287055	0.167651	0.128759	0.0598358	0.0660702	0.845768	0.160954	0.119952	0.194713	0.00823514	0.134467	0.357505	0.162123	0.120643	0.192679	0.0557377	0.110549	0.0150406	0.412915	0.08619	0.170448	0.160547	0.259314	0.0123539	0.302146	0.224388	0.0422141	0.0701938
	0.154946	0.0985948	865	0.177503	0.108407	0.115602	0.0747318		0.0386485	0.176551	0.120312	0.0591659	0.212972	0.129882	0.151354	0.0463941	0.305566	0.0162741	0.185478	0.332904	0.291225	0.148615	0.116786	0.0642747	0.108009	0.0917523	0.304552	0.093222	0.226824	0.184937	0.32628	0.0130319	0.203664	0.08665	0.04092	0.26224
	0.162511	0.149252	870	0.193701	0.167703	0.117604	0.119088		0.025233	0.30052	0.114686	0.065945	0.563133	0.439167	0.10202	0.0763293	0.108626	0.028264	0.147914	0.37195	0.153634	0.147322	0.0934539	0.0919199	0.0970779	0.0141105	0.514519	0.0593945	0.157453	0.180538	0.295218	0.0148057	0.177787	0.10463	0.0405124	0.064157
	0.161607	0.180208	875	0.205939	0.225714	0.098428	0.0608762		0.0230594	0.157268	0.119484	0.174	0.0524005	0.112644	0.144774	0.0717428	0.20834	0.0219696	0.228237	0.964983	0.356362	0.150809	0.13467	0.14346	0.105338	0.0947805	0.284137	0.0625891	0.147247	0.0676844	0.327169	0.0142963	0.172286	0.0953244	0.0397692	0.0501585
	0.15099	0.121936	880	0.183276	0.144789	0.0936064	0.0457677		0.0392725	0.150467	0.121507	0.105446	0.0784909	0.102466	0.122023	0.0784632	0.580572	0.0261963	0.1947	0.324134	0.23398	0.12655	0.114284	0.0822975	0.112673	0.0859481	0.235714	0.0496954	0.265619	0.0616362	0.318359	0.0354917	0.317748	0.111278	0.0588298	0.0938663
	0.148485	0.157156	885	0.192484	0.192631	0.0811822	0.0530369		0.0266791	0.13337	0.105351	0.212737	0.0680621	0.07101	0.127423	0.0961707	0.0598241	0.0370186	0.156545	0.479959	0.205162	0.111677	0.167019	0.0766374	0.0989515	0.015797	0.220697	0.0518798	0.184844	0.0726447	0.430501	0.0150313	0.720554	0.130439	0.0360944	0.04551
	0.129249	0.0807623	890	0.14075	0.089283	0.0982327	0.043752		0.0544215	0.140531	0.137577	0.0564899	0.121189	0.0717485	0.125171	0.091718	0.0600302	0.0838634	0.138142	0.335837	0.156499	0.174586	0.143085	0.0859012	0.125549	0.0224503	0.213107	0.0597988	0.286399	0.0765802	0.31548	0.111352	0.187211	0.161747	0.0343858	0.0481131
	0.145483	0.105046	895	0.178763	0.121009	0.0950636	0.0566674		0.0659432	0.35501	0.125319	0.0553647	0.0695623	0.0663351	0.385505	0.117527	0.110015	0.0476418	0.175689	0.183149	0.339838	0.106212	0.178845	0.147884	0.0655392	0.0387534	0.324072	0.145515	0.167617	0.0975765	0.271979	0.0162549	0.22801	0.104639	0.0369759	0.0467622
	0.136801	0.0846328	900	0.133304	0.0619754	0.123034	0.0951275		0.0927348	0.261449	0.259895	0.091134	0.0849522	0.0557407	0.195249	0.11623	0.116361	0.148699	0.226592	0.173655	0.194532	0.0969426	0.279419	0.0453265	0.0381375	0.0179562	0.161897	0.0759587	0.34418	0.0867916	0.218352	0.0407184	0.143717	0.144985	0.0715643	0.0472526
	0.140065	0.0915951	905	0.15496	0.093924	0.102658	0.0672836		0.108835	0.269099	0.131475	0.33154	0.0980605	0.0522577	0.0913379	0.0996062	0.254173	0.0792223	0.139135	0.136147	0.185017	0.116352	0.186418	0.0698498	0.0384999	0.0250634	0.159395	0.0601428	0.313219	0.232557	0.323672	0.0293806	0.161904	0.133378	0.0455778	0.0505012
	0.129798	0.105006	910	0.136562	0.0712021	0.11949	0.148235		0.116619	0.291134	0.100438	0.154672	0.196989	0.0456567	0.16094	0.0907577	0.0595563	0.0739706	0.535701	0.129995	0.165758	0.0985888	0.21263	0.0619487	0.0491579	0.0113919	0.151083	0.113534	0.134955	0.0985758	0.257248	0.0153499	0.129986	0.0942702	0.018971	0.0644616
	0.142231	0.13137	915	0.135505	0.110957	0.146861	0.16647		0.117841	0.457447	0.303856	0.0586326	0.246712	0.0524502	0.093985	0.0838007	0.0576218	0.061685	0.105396	0.252515	0.12323	0.0941923	0.246475	0.0455774	0.0344344	0.0737894	0.0754666	0.115162	0.198903	0.571121	0.221849	0.0204611	0.120088	0.0822436	0.0151038	0.0524195
	0.114539	0.0884805	920	0.113803	0.0747649	0.0905931	0.067449		0.123574	0.348362	0.0863193	0.0447313	0.101089	0.0975147	0.14101	0.121018	0.0932926	0.0792472	0.0895822	0.101528	0.108595	0.0996577	0.265476	0.0563831	0.0567871	0.00797244	0.0733393	0.0837895	0.389714	0.12106	0.206865	0.016316	0.0874647	0.0768921	0.0297388	0.0997612
	0.108032	0.0722195	925	0.121154	0.0720439	0.0863096	0.0736078		0.139109	0.335203	0.0757426	0.0404876	0.166972	0.0200416	0.117582	0.0910616	0.115943	0.0837288	0.0831786	0.110487	0.130369	0.056241	0.246918	0.0318099	0.0946396	0.0170919	0.155315	0.129374	0.137036	0.205152	0.167352	0.0514985	0.0743592	0.0712106	0.0139653	0.0630331
	0.119249	0.0955758	930	0.128705	0.110025	0.105828	0.0785051		0.104069	0.382286	0.215389	0.037153	0.104324	0.027724	0.0948761	0.0658453	0.111415	0.0849114	0.176391	0.112163	0.0941275	0.0822304	0.24631	0.0393454	0.0964811	0.0140225	0.0742518	0.406647	0.115566	0.1371	0.185914	0.0770849	0.0918835	0.100812	0.0156222	0.0450229
	0.124722	0.0889456	935	0.144652	0.0947975	0.097746	0.0799731		0.106133	0.343897	0.0862887	0.0520226	0.23779	0.0321697	0.0985778	0.0754531	0.337322	0.0886789	0.132543	0.136065	0.102603	0.0757266	0.28364	0.052811	0.0942753	0.0192147	0.131718	0.113083	0.102575	0.200375	0.202241	0.0391197	0.191432	0.0698	0.0160867	0.0705649
	0.118464	0.0896825	940	0.125434	0.0914027	0.0882983	0.0570287		0.10479	0.379154	0.0903122	0.0309836	0.146788	0.0652946	0.074399	0.0773822	0.137149	0.0855395	0.103744	0.178891	0.0967803	0.0995686	0.220861	0.147266	0.0699244	0.00953969	0.104519	0.100087	0.338767	0.0743388	0.285165	0.0441619	0.103573	0.0903325	0.0177853	0.0398909
	0.124386	0.08432	945	0.136412	0.0943377	0.1136	0.0703107		0.210067	0.359764	0.230946	0.0325415	0.0953819	0.0684377	0.322482	0.0997972	0.135265	0.101239	0.067802	0.173094	0.0681411	0.136365	0.217409	0.20375	0.0781655	0.0975976	0.0870671	0.0904425	0.0506143	0.0711873	0.115192	0.0207568	0.163349	0.0949508	0.0154849	0.0755187
	0.115849	0.0766711	950	0.125175	0.0776129	0.10966	0.0774388		0.0966527	0.337908	0.159721	0.0754377	0.183095	0.105096	0.227656	0.124636	0.12812	0.260741	0.134245	0.140809	0.0539545	0.0451092	0.210087	0.0766608	0.0695387	0.057683	0.0901189	0.14129	0.0347237	0.0937183	0.119412	0.0250548	0.148945	0.0832571	0.0201119	0
	0.11843	0.100076	955	0.140816	0.116051	0.0916859	0.0695775		0.0786441	0.234899	0.161432	0.0540256	0.168229	0.0470122	0.109668	0.0964708	0.0964905	0.0804106	0.100727	0.167713	0.0714628	0.0549401	0.248343	0.131707	0.13091	0.0045425	0.522706	0.156862	0.0544213	0.0646596	0.180871	0.0476787	0.108092	0.100104	0.0210772	0.0219282
	0.11532	0.0951209	960	0.131772	0.10967	0.0840712	0.0650642		0.0778623	0.258921	0.0989507	0.0303998	0.481051	0.0487324	0.0745125	0.0909736	0.120539	0.0785309	0.115721	0.146277	0.128526	0.0736528	0.234312	0.0784499	0.113579	0.000542176	0.0755896	0.108093	0.195807	0.141534	0.119317	0.0281381	0.190298	0.0772213	0.0187672	0.0226511
	0.115592	0.0844007	965	0.116144	0.077669	0.0987786	0.0822875		0.0617125	0.269548	0.0638285	0.0978756	0.311324	0.0646352	0.0501718	0.101886	0.0916929	0.0954846	0.0997087	0.169262	0.124493	0.0486487	0.325661	0.0972332	0.090879	0.128285	0.069698	0.122204	0.291717	0.0963141	0.124485	0.0252199	0.10827	0.0749674	0.0161521	0.0152267
	0.143472	0.187676	970	0.130085	0.0921155	0.172916	0.282717		0.157965	0.276636	0.0630204	0.0359446	0.0401939	0.0624077	0.095971	0.107395	0.38017	0.065842	0.208288	0.152937	0.122377	0.0478106	0.209552	1	0.0978883	0.0104077	0.155107	0.131158	0.0337793	0.070608	0.161747	0.0556041	0.102302	0.142534	0.0157537	0.013812
	0.125709	0.126093	975	0.116658	0.0806039	0.0898234	0.0502176		0.0601217	0.365357	0.0582063	0.0519516	0.0550559	0.0777556	0.0583649	0.12701	0.123581	0.0908393	0.118282	0.13907	0.156855	0.0612794	0.164657	0.0742495	0.0947105	0.0370638	0.197779	0.128907	0.665281	0.193511	0.11799	0.0494662	0.102843	0.080844	0.0256497	0.0431833
	0.0973959	0.0627429	980	0.1106	0.0645993	0.0826776	0.06007		0.0606676	0.278557	0.0625423	0.0287835	0.049169	0.0594373	0.0575234	0.129056	0.136313	0.123633	0.099982	0.16842	0.151498	0.123971	0.234108	0.0776339	0.0957772	0.00294531	0.0772803	0.0930459	0.0480248	0.0895618	0.179241	0.0297159	0.107503	0.0784915	0.0328001	0.0514032
	0.148475	0.183424	985	0.125931	0.0714466	0.184576	0.284259		0.0541392	0.337206	1	0.117378	0.0764931	0.0831134	0.0589089	0.185039	0.10534	0.0525485	0.319787	0.158998	0.157408	0.0847973	0.19999	0.0903184	0.0955114	0.0101035	0.0902708	0.126025	0.112065	0.0773738	0.178033	0.0294517	0.145713	0.112905	0.0436378	0.0547488
	0.133286	0.0747551	990	0.137524	0.0674236	0.127905	0.0905625		0.0782066	0.228327	0.123221	0.0791885	0.148396	0.0579446	0.0771159	0.113207	0.198434	0.0559852	0.174794	0.204618	0.17642	0.0639413	0.205535	0.082154	0.126721	0.0815763	0.0685706	0.177315	0.124667	0.0802462	0.272907	0.131097	0.142834	0.356542	0.0441771	0.0578632
	0.149263	0.0955446	995	0.167359	0.0883632	0.114125	0.100564		0.0899475	0.324542	0.0523446	0.286308	0.338134	0.0781648	0.14464	0.189603	0.141698	0.0574057	0.252302	0.199079	0.205665	0.074482	0.282342	0.0421984	0.103652	0.0036805	0.0824963	0.160891	0.246234	0.105337	0.169289	0.0384991	0.133775	0.260015	0.0335457	0.08309
	0.13153	0.0961745	1000	0.122677	0.0621505	0.13391	0.133096		0.0915769	0.316709	0.0513678	0.0910059	0.102502	0.211125	0.0777707	0.136445	0.117302	0.0531284	0.437676	0.0840355	0.172749	0.126684	0.247155	0.0631576	0.110422	0.0117432	0.0883765	0.115682	0.24701	0.0533959	0.153721	0.0256685	0.148277	0.24093	0.0295736	0.0776636
	0.159488	0.201394	1005	0.149022	0.138168	0.177718	0.283239		0.127639	0.247572	0.0421779	0.0456055	0.0716505	0.0760349	0.0888637	0.199954	0.112678	0.128532	1	0.102315	0.193771	0.06519	0.225271	0.0738539	0.0811995	0.0111452	0.618702	0.114395	0.126416	0.0515092	0.159574	0.0384471	0.122634	0.248088	0.0326027	0.0598368
	0.119143	0.0853289	1010	0.132297	0.0778126	0.0968013	0.0981125		0.115682	0.258078	0.0509128	0.0370896	0.0905568	0.060306	0.0897982	0.176467	0.123832	0.054021	0.28405	0.0861163	0.190498	0.0623298	0.205929	0.0246338	0.126769	0.00374204	0.259412	0.0988992	0.154439	0.0662945	0.276583	0.0181954	0.0919683	0.242509	0.0326718	0.0542202
	0.146043	0.109961	1015	0.179936	0.114232	0.096732	0.0925234		0.116244	0.354344	0.0694011	0.050437	0.161628	0.057165	0.132607	0.19131	0.447756	0.0387333	0.28623	0.08087	0.330064	0.0682576	0.190302	0.0471574	0.111472	0.0269714	0.279611	0.0989544	0.146179	0.0551023	0.165761	0.0175189	0.171159	0.228757	0.118506	0.0467135
	0.126503	0.0769247	1020	0.137669	0.0666433	0.107724	0.0930036		0.0955655	0.253063	0.157633	0.0359581	0.183221	0.0577147	0.118538	0.263076	0.155483	0.0633291	0.278732	0.120705	0.145018	0.0754674	0.172897	0.0565908	0.115193	0.00657289	0.203471	0.0973737	0.154426	0.0469267	0.141505	0.0309613	0.167017	0.253733	0.0320488	0.0598789
	0.12536	0.0836364	1025	0.146687	0.0749254	0.0921939	0.0920465		0.0926847	0.250367	0.0572975	0.0662461	0.105274	0.058776	0.17817	0.205292	0.145745	0.0567065	0.265681	0.103989	0.13753	0.0898304	0.147921	0.043082	0.092069	0.0129706	0.222799	0.112876	0.148934	0.0334411	0.308442	0.0199717	0.204564	0.263085	0.0311206	0.0552007
	0.147656	0.141583	1030	0.146183	0.082912	0.148654	0.209264		0.13362	0.341588	0.0598529	0.0797096	0.173077	0.0540451	0.120102	0.185008	0.135364	0.0472121	0.720839	0.0912176	0.261517	0.0569136	0.262493	0.0346695	0.0888767	0.0494677	0.21734	0.0739764	0.160254	0.0460207	0.125482	0.0195847	0.223364	0.269132	0.0317736	0.0718786
	0.138145	0.0944691	1035	0.159883	0.0927235	0.102798	0.0943441		0.0801625	0.274182	0.0711261	0.065106	0.157378	0.0662866	0.188852	0.22183	0.285401	0.0557022	0.247971	0.0825819	0.162812	0.0333162	0.208879	0.0428687	0.0670217	0.0361229	0.32647	0.0719544	0.17916	0.0364402	0.224733	0.0285643	0.228182	0.281469	0.0881508	0.0553508
	0.186181	0.149117	1040	0.183252	0.113891	0.176506	0.195228		0.0837357	0.265507	0.653868	0.122645	0.195459	0.0903967	0.100366	0.207131	0.267012	0.0772729	0.360956	0.0928409	0.392201	0.0385807	0.243716	0.0353785	0.0526231	0.0425502	0.260901	0.275059	0.339465	0.0380403	0.212688	0.0269454	0.347666	0.280755	0.0176143	0.091687
	0.206337	0.21333	1045	0.173996	0.116415	0.256776	0.312947		0.0836653	0.303009	0.0586363	0.0370723	0.178381	0.0808484	0.101246	0.224134	0.14308	0.267938	0.797588	0.27574	0.130205	0.0597725	0.176677	0.0599182	0.0624269	0.0378492	0.289887	0.437514	0.168986	0.166399	0.181453	0.0262475	0.255843	0.935421	0.020499	0.217011
	0.16957	0.13933	1050	0.201209	0.162706	0.122357	0.0929197		0.10031	0.691528	0.0693525	0.094406	0.130847	0.0797351	0.140069	0.380454	0.14376	0.316296	0.22281	0.219135	0.0998824	0.218621	0.233902	0.0585479	0.155445	0.0561909	0.33737	0.0520463	0.182698	0.116046	0.174487	0.0283089	0.261151	0.105135	0.0198348	0.0596021
	0.167283	0.138544	1055	0.207902	0.16739	0.109271	0.0586563		0.176132	0.332543	0.126591	0.0417351	0.478833	0.0724397	0.139309	0.203262	0.154914	0.064161	0.192187	0.229127	0.127396	0.0591615	0.151578	0.0659809	0.0569327	0.053436	0.54371	0.0392297	0.155524	0.113729	0.474999	0.0839804	0.234661	0.224496	0.0344858	0.0534016
	0.145925	0.102302	1060	0.167505	0.114347	0.113705	0.0821517		0.0625851	0.216474	0.0800576	0.0566591	0.177129	0.102904	0.172763	0.406904	0.186147	0.0688402	0.210795	0.249642	0.0991433	0.0355734	0.12082	0.192716	0.0678889	0.071928	0.302152	0.056137	0.155066	0.036926	0.276856	0.0249233	0.281905	0.285641	0.0321167	0.0552002
	0.139073	0.0879624	1065	0.155244	0.0967248	0.114481	0.0758937		0.0593072	0.225724	0.0835948	0.0848252	0.353229	0.150256	0.185668	0.174455	0.109663	0.0866414	0.122743	0.215676	0.0714847	0.0737087	0.123155	0.061489	0.0791544	0.0592244	0.260852	0.067087	0.15087	0.189215	0.227359	0.0292925	0.272941	0.295087	0.0227622	0.0585903
	0.189572	0.148176	1070	0.189975	0.120281	0.194305	0.192907		0.0531634	0.360518	0.0728582	0.0522669	0.16014	0.121302	0.218462	0.173169	0.108423	0.112822	0.667749	0.431062	0.246635	0.236915	0.276657	0.067949	0.0795069	0.0614903	0.234427	0.0831731	0.131065	0.341838	0.331441	0.0255531	0.25018	0.318329	0.0201193	0.0708085
	0.157377	0.0973071	1075	0.177893	0.102352	0.131039	0.0909201		0.0513128	0.301828	0.0626714	0.0955172	0.178137	0.110012	0.187963	0.195117	0.110439	0.100194	0.120826	0.368805	0.179436	0.0427348	0.193715	0.0825128	0.1141	0.0741663	0.334145	0.178162	0.118829	0.169527	0.232414	0.0676384	0.249174	0.374745	0.0270063	0.0854179
	0.141615	0.0961888	1080	0.153311	0.0949227	0.127742	0.104479		0.0375668	0.202237	0.0779242	0.0447886	0.160492	0.128303	0.153367	0.143626	0.133927	0.0829452	0.139115	0.350021	0.18498	0.0632433	0.162958	0.10171	0.1352	0.0645062	0.296358	0.0613472	0.107077	0.0408186	0.233642	0.116948	0.231145	0.423108	0.0210337	0.0668282
	0.162722	0.165016	1085	0.148279	0.0912616	0.185337	0.245156		0.0214997	0.214533	0.0726784	0.173935	0.138951	0.122156	0.17816	0.155707	0.107652	0.0942226	0.177765	0.342038	0.176188	0.0409373	0.849177	0.0629004	0.138034	0.0462337	0.160094	0.0466328	0.145038	0.0433039	0.301245	0.0363665	0.159637	0.417381	0.0172222	0.116518
	0.160569	0.117468	1090	0.178144	0.124931	0.136154	0.112602		0.043299	0.409612	0.0803502	0.125169	0.165723	0.228155	0.170798	0.13484	0.104047	0.101375	0.162555	0.335256	0.321215	0.0395373	0.227843	0.0816904	0.0972751	0.0437111	0.201197	0.0517712	0.147944	0.0528005	0.337657	0.0328707	0.294632	0.405755	0.0182826	0.0805842
	0.197252	0.180204	1095	0.191865	0.145654	0.202996	0.23605		0.0326318	0.556116	0.0772425	0.031229	0.131934	0.103283	0.219256	0.150304	0.102939	0.117836	0.816992	0.388591	0.269875	0.155756	0.227631	0.0972368	0.132205	0.0599139	0.214332	0.0711969	0.22025	0.177262	0.257361	0.0476595	0.337783	0.460045	0.0183279	0.0478603
	0.202608	0.195033	1100	0.233647	0.238324	0.153781	0.11479		0.0545114	0.709311	0.0921323	0.0448627	0.121467	0.147554	0.22246	0.186202	0.68051	0.0886337	0.281096	0.689549	0.179285	0.0417558	0.195798	0.189618	0.115953	0.0917093	0.148569	0.0803113	0.243091	0.109889	0.282338	0.0201471	0.153248	0.42022	0.0280235	0.054794
	0.169973	0.12904	1105	0.19947	0.139639	0.127477	0.111039		0.1444	0.534373	0.12141	0.288975	0.127258	0.0885526	0.123433	0.174247	0.0814172	0.118386	0.202839	0.316279	0.150162	0.0434116	0.172573	0.0775814	0.443112	0.0587663	0.139086	0.0569818	0.165496	0.0740388	0.302059	0.0211118	0.151255	0.420695	0.115065	0.0462892
	0.154857	0.128627	1110	0.163396	0.121119	0.143654	0.149647		0.11636	0.553742	0.103807	0.0440759	0.157328	0.10663	0.102248	0.158242	0.0911003	0.0464237	0.398652	0.261627	0.176543	0.0459727	0.183488	0.0815224	0.146594	0.0565468	0.118221	0.107328	0.141469	0.0750807	0.269431	0.0221769	0.132706	0.465219	0.132823	0.0406531
	0.18542	0.138324	1115	0.177984	0.121055	0.207564	0.165827		0.201528	0.530045	0.117252	0.0300093	0.0927589	0.10191	0.124917	0.16642	0.115656	0.0484747	0.20782	0.254453	0.222371	0.0779043	0.360662	0.583438	0.272601	0.288809	0.121888	0.0463067	0.0608197	0.0703763	0.248619	0.150305	0.230143	0.309516	0.112126	0.0446404
	0.19452	0.131024	1120	0.243138	0.145992	0.136468	0.0703666		0.283703	0.55069	0.181843	0.366733	0.29635	0.203413	0.0512221	0.185559	0.11489	0.0708127	0.179437	0.283961	0.238256	0.128064	0.189843	0.0690485	0.383926	0.0560181	0.462275	0.0295706	0.0552087	0.152521	0.227671	0.0204761	0.157006	0.232155	0.130322	0.145577
	0.188411	0.194902	1125	0.231432	0.24463	0.119702	0.0647265		0.205838	0.58104	0.156413	0.0296572	1	0.121213	0.0689097	0.159151	0.119752	0.128473	0.147879	0.266483	0.254137	0.0644358	0.234713	0.0769317	0.23029	0.0735317	0.0933644	0.0715748	0.255864	0.0710031	0.295973	0.0321463	0.150295	0.214136	0.112015	0.0602845
	0.210652	0.218555	1130	0.210061	0.142216	0.223143	0.311163		0.23157	0.566418	0.0996893	0.032665	0.291406	0.0931351	0.0969089	0.142391	0.113856	0.0800288	0.652611	0.214854	0.447513	0.0836349	0.204959	0.0913752	0.233745	0.0749369	0.169053	0.11561	0.0827279	0.0606445	0.341787	0.0305399	0.154257	1	0.125305	0.0666485
	0.180723	0.181801	1135	0.192784	0.147537	0.174087	0.234238		0.229078	0.605075	0.109072	0.191404	0.0587893	0.127481	0.0633026	0.142202	0.455454	0.0674046	0.274413	0.203633	0.187364	0.0667239	0.201109	0.0473778	0.206499	0.0699427	0.138695	0.0509747	0.0607295	0.0744544	0.227775	0.041797	0.140022	0.846214	0.11756	0.0556931
	0.159792	0.133948	1140	0.160098	0.127372	0.16636	0.153182		0.239369	0.553446	0.0894673	0.0254515	0.0453161	0.147308	0.0649978	0.220603	0.0961462	0.0561251	0.219967	0.231267	0.144211	0.0939974	0.2004	0.0493255	0.170781	0.0929529	0.129479	0.0510352	0.0826417	0.395354	0.252439	0.0291464	0.129038	0.4966	0.113993	0.0533174
	0.163791	0.148141	1145	0.183999	0.14725	0.141198	0.157972		0.34737	0.618355	0.0848995	0.0211445	0.0466402	0.084167	0.0525782	0.293658	0.0980441	0.0829678	0.608912	0.20842	0.18292	0.143217	0.12931	0.110204	0.161834	0.0825634	0.147865	0.0714461	0.0889771	0.119783	0.263292	0.0318321	0.171257	0.140769	0.115941	0.0777724
	0.151419	0.0893902	1150	0.163549	0.0729628	0.136158	0.114145		0.234091	0.259283	0.0883922	0.0610228	0.0491454	0.0979592	0.164586	0.111086	0.124315	0.0531681	0.37661	0.260143	0.179642	0.272269	0.326006	0.0436049	0.186996	0.0693658	0.152792	0.0627922	0.125213	0.146053	0.222803	0.0326499	0.157489	0.163017	0.118323	0.100915
	0.210327	0.240662	1155	0.216285	0.226954	0.210285	0.279571		0.252893	0.235962	0.129785	0.0467259	0.0304456	0.118966	0.0747201	0.102253	0.184207	0.0594972	0.36146	1	0.195596	0.0617365	1	0.0397783	0.206258	0.0896973	0.316196	0.0943768	0.115457	0.254502	0.225177	0.0362198	0.146333	0.144788	0.287678	0.0784377
	0.160221	0.117569	1160	0.150896	0.0917831	0.139101	0.0974669		0.238815	0.108173	0.116232	0.115841	0.0286672	0.110017	0.0339796	0.112185	0.141759	0.0789483	0.322657	0.260743	0.290194	0.0681275	0.301836	0.0166006	0.243479	0.153086	0.287792	0.0767752	0.541729	0.18005	0.223543	0.0362663	0.124344	0.120401	0.0599185	0.0940231
	0.169748	0.107457	1165	0.152084	0.0940987	0.184915	0.125707		0.180196	0.157586	0.125231	0.0728544	0.0353317	0.284261	0.051528	0.048824	0.207687	0.129507	0.445666	0.339289	0.195405	0.281586	0.219572	0.0278051	0.239418	0.322953	0.176709	0.0820035	0.285527	0.147269	0.209077	0.0603761	0.137665	0.194118	0.0181823	0.0773095
	0.146097	0.0946632	1170	0.136838	0.0922099	0.145305	0.0940392		0.192439	0.129821	0.132339	0.154513	0.0248503	0.128199	0.0352959	0.037858	0.0973177	0.078323	0.335326	0.204719	0.355766	0.11435	0.264778	0.0608538	0.261884	0.245387	0.161164	0.0661324	0.302935	0.0800039	0.184328	0.0486194	0.147213	0.121219	0.021763	0.103306
	0.181755	0.146554	1175	0.183559	0.153479	0.1561	0.12454		0.178842	0.11842	0.256093	0.0632736	0.0283812	0.304253	0.0221771	0.0442825	0.604442	0.0856816	0.422873	0.222661	0.182356	0.353381	0.127534	0.0154197	0.247656	0.0858835	0.205379	0.29816	0.43509	0.102138	0.2555	0.0477489	0.0887198	0.189174	0.0233077	0.0803042
	0.147812	0.128232	1180	0.135899	0.114812	0.15194	0.149235		0.081981	0.13786	0.112941	0.0758782	0.0382749	0.141262	0.0210596	0.0395209	0.0793444	0.105099	0.565765	0.232854	0.44651	0.130307	0.167574	0.00772418	0.299604	0.0726158	0.172898	0.0872233	0.293005	0.229959	0.209946	0.0569663	0.0974709	0.127102	0.0236542	0.0843285
	0.130272	0.0934929	1185	0.118019	0.0801996	0.135809	0.108869		0.0243384	0.0800639	0.130657	0.0509647	0.0356048	0.123798	0.0698898	0.0694687	0.17072	0.0827468	0.441825	0.281118	0.194005	0.107032	0.145774	0.00963139	0.139223	0.0839239	0.170942	0.226301	0.265404	0.141356	0.196729	0.0873066	0.0498877	0.139123	0.0220228	0.107762
	0.163925	0.148482	1190	0.139067	0.107095	0.191075	0.198849		0.0308799	0.136008	0.131782	0.0667093	0.0396348	0.590776	0.0314377	0.0551006	0.246937	0.129264	0.573634	0.200283	0.155459	0.158872	0.134446	0.00542952	0.246453	0.063148	0.425306	0.152403	0.26302	0.150339	0.166562	0.0478626	0.0918398	0.141461	0.0211824	0.133682
	0.162885	0.131456	1195	0.138598	0.101971	0.167365	0.136314		0.0556667	0.15943	0.13672	0.0322708	0.066447	0.117302	0.0474187	0.0702617	0.0681535	0.120552	0.508037	0.282863	0.28991	0.353291	0.298181	0.0318735	0.174157	0.0579336	0.178467	0.168252	0.502197	0.225263	0.181612	0.0625764	0.0689394	0.11912	0.0204209	0.163455
	0.148516	0.107888	1200	0.135708	0.0916925	0.160256	0.133523		0.0384673	0.162891	0.158842	0.0283715	0.0480732	0.143869	0.0442049	0.063437	0.134466	0.0380703	0.451636	0.214397	0.183318	0.330939	0.339997	0.0343721	0.149982	0.0543183	0.288255	0.193508	0.224289	0.217878	0.149111	0.056595	0.0950802	0.0928813	0.0468253	0.174361
	0.142985	0.0965394	1205	0.124203	0.0825527	0.157398	0.110147		0.05247	0.176818	0.155074	0.0611738	0.0443091	0.107166	0.042795	0.0995456	0.101101	0.0673756	0.446634	0.263571	0.162107	0.277083	0.169646	0.265369	0.153699	0.109359	0.226774	0.131313	0.284967	0.117	0.146206	0.10757	0.025259	0.0767782	0.0230199	0.10941
	0.136257	0.0943864	1210	0.136853	0.0825618	0.128408	0.114764		0.0562897	0.170265	0.158221	0.0281586	0.0475109	0.100781	0.0847712	0.0710082	0.176856	0.0445394	0.433244	0.198794	0.138945	0.304297	0.220987	0.0366227	0.142937	0.0764186	0.21144	0.251004	0.213065	0.0927908	0.175741	0.0466402	0.110979	0.0792712	0.0206457	0.122975
	0.145903	0.129197	1215	0.129244	0.0919932	0.139492	0.143255		0.0721037	0.184322	0.105222	0.121958	0.0521878	0.11154	0.0478275	0.0710202	0.0885456	0.0816236	0.558052	0.352765	0.211868	0.282553	0.155361	0.0426925	0.119356	0.10232	0.128898	0.0710957	0.482988	0.0901139	0.182285	0.0378386	0.0587477	0.108745	0.0223662	0.140901
	0.163004	0.122033	1220	0.168555	0.131687	0.145509	0.112854		0.448263	0.176863	0.105075	0.0261442	0.0432383	0.134817	0.0859919	0.0855088	0.234033	0.0388208	0.430455	0.325633	0.151306	0.408273	0.251594	0.0619154	0.0950294	0.109088	0.186851	0.178574	0.266644	0.185717	0.192842	0.0426975	0.0363977	0.120017	0.0219272	0.120405
	0.157149	0.145168	1225	0.135884	0.0906584	0.19069	0.206221		0.0977643	0.214523	0.189435	0.0600213	0.0511204	0.0782448	0.121616	0.0845743	0.221285	0.0422351	0.334288	0.335578	0.133833	0.261742	0.214834	0.0396023	0.103778	0.134746	0.148433	0.0686119	0.128443	0.748307	0.219286	0.0214228	0.0298588	0.141702	0.0221126	0.15277
	0.165701	0.148613	1230	0.131008	0.0799281	0.219802	0.211526		0.0927257	0.156582	0.154415	0.0303941	0.0782332	0.126715	0.0981442	0.0980244	0.177615	0.0333441	0.477358	0.314195	0.139659	0.24683	0.403825	0.0393592	0.124187	0.266795	0.160957	0.0555759	0.125685	0.669722	0.220059	0.0219598	0.0846063	0.109359	0.0183334	0.114973
	0.190872	0.16338	1235	0.200614	0.182639	0.177425	0.147238		0.101342	0.168744	0.181775	0.034321	0.0736419	0.0756723	0.122374	0.102755	0.455723	0.0454108	0.452229	0.416424	0.156342	0.301811	0.342366	0.049318	0.697121	0.0517715	0.209523	0.0480496	0.182918	0.241885	0.17669	0.0496837	0.11036	0.348891	0.0345994	0.112676
	0.157588	0.119509	1240	0.165578	0.108039	0.153442	0.142327		0.218862	0.221297	0.207962	0.0354707	0.101673	0.0781527	0.112189	0.110982	0.219023	0.039861	0.38561	0.414765	0.129907	0.351785	0.267194	0.0372448	0.216353	0.0464794	0.16133	0.0521578	0.0753576	0.0294313	0.178287	0.0859211	0.110358	0.411009	0.0148093	0.0990003
	0.166317	0.111226	1245	0.170544	0.0889199	0.166007	0.145263		0.242518	0.216494	0.194758	0.0443972	0.0729908	0.0588951	0.112197	0.112361	0.20981	0.108483	0.390689	0.358935	0.183411	0.298783	0.279067	0.0468253	0.15995	0.0550906	0.162368	0.198206	0.102112	0.0857528	0.204405	0.0410351	0.128164	0.450551	0.023712	0.114925
	0.219192	0.178757	1250	0.217614	0.174163	0.227583	0.200614		0.289793	0.195319	0.192353	0.0270528	0.220636	0.0825673	0.124325	0.0743759	0.227268	0.0941037	0.383809	0.381359	0.164762	0.519325	0.511206	0.0238236	0.645668	0.0529867	0.22201	0.037516	0.152129	0.373092	0.206293	0.0315063	0.125075	0.579056	0.0210448	0.178911
	0.183308	0.147751	1255	0.183329	0.12615	0.181133	0.18711		0.322689	0.218341	0.366356	0.0220694	0.125918	0.0757765	0.15875	0.0827753	0.236276	0.094769	0.371231	0.478151	0.174588	0.126776	0.308664	0.013163	0.406117	0.0571054	0.16906	0.125387	0.206914	0.0482122	0.149646	0.0288227	0.114618	0.564149	0.0221001	0.0642116
	0.181158	0.144493	1260	0.178722	0.139193	0.182265	0.165004		0.30384	0.205542	0.159484	0.111175	0.0956222	0.110416	0.129386	0.100075	0.222809	0.134874	0.265199	0.514797	0.121755	0.128839	0.294203	0.017577	0.459604	0.0279566	0.171377	0.0273757	0.207951	0.0970726	0.134307	0.0276591	0.11412	0.567227	0.0189232	0.303245
	0.185251	0.155941	1265	0.193941	0.148688	0.172547	0.179434		0.300272	0.244829	0.173129	0.0313352	0.0892476	0.120132	0.140387	0.0443975	0.25927	0.0860395	0.347185	0.489555	0.243914	0.258101	0.332739	0.0220328	0.480962	0.0491214	0.0725164	0.0241202	0.18596	0.0586628	0.193306	0.0570256	0.211681	0.594573	0.0191634	0.057377
	0.235058	0.22927	1270	0.220029	0.171549	0.263149	0.309971		0.332689	0.202333	0.205421	0.369025	0.110079	0.104113	0.173478	0.0532327	0.186134	0.102388	0.312173	0.604884	0.112137	0.168541	0.352376	0.0145936	0.544082	0.062772	0.0834285	0.0622166	0.166519	1	0.319887	0.0301049	0.179266	0.655178	0.0190548	0.0555228
	0.167928	0.135105	1275	0.185353	0.141757	0.139543	0.133426		0.292741	0.16997	0.163913	0.0499789	0.108969		0.153963	0.0671384	0.208402	0.10491	0.30165	0.436986	0.163943	0.117834	0.422141	0.0339849	0.554825	0.0670788	0.0879337	0.1831	0.172981	0.183077	0.159391	0.030518	0.210478	0	0	0.0881556
	Control condition, averaged and std values across datapoints (average of 60 seconds, step size of 5 seconds)
	Panel a			Panel b		Panel d
	Avg (all participants)	Std (all participants)	Time value (in seconds)	Avg (responsive participants)	Std (responsive participants)	Avg (unresponsive participants)	Std (unresponsive participants)
	0.182715	0.138793	60	0.139172	0.0960755	0.247423	0.174653		0.403381	0.162538	0.0465373	0.0863558	0.0474714	0.120126	0.111593	0.122476	0.130212	0.379504	0.408903	0.102898	0.184285	0.0742745	0.5395	0.403998	0.142858	0.0169574	0.0301644	0.203361	0.167622	0.0556338	0.27619	0.30888	0.124503	0.225222	0.0241975	0.216387
	0.130067	0.105085	65	0.134609	0.111003	0.122831	0.106007		0.129306	0.275244	0.0265316	0.102172	0.0529144	0.194424	0.115241	0.0494062	0.44457	0.163527	0.153958	0.0813812	0.0842374	0.0955083	0.0225985	0.10118	0.28101	0.0965695	0.137815	0.0346421	0.136978	0.0543694	0.157717	0.0362734	0.0912603	0.110883	0.0213239	0.390831
	0.0976001	0.0868641	70	0.0838604	0.0519038	0.103996	0.11726		0.0317393	0.075997	0.0279132	0.0673192	0.0814303	0.0568981	0.0334797	0.0398427	0.128486	0.0090443	0.187722	0.094795	0.135029	0.0656713	0.0270758	0.0777883	0.216714	0.0242114	0.055442	0.045217	0.247086	0.19326	0.142378	0.0278247	0.106896	0.113889	0.021329	0.398324
	0.112426	0.152476	75	0.131863	0.193651	0.0854789	0.0713897		0.043199	0.0464457	0.0282819	0.0665455	0.0185108	0.0824764	0.0146096	0.0359844	0.13929	0.00678207	0.00356509	0.0553952	0.819123	0.102834	0.0263774	0.0823586	0.209744	0.069332	0.0306329	0.0404998	0.0978485	0.166786	0.147063	0.117568	0.184622	0.233686	0.155302	0.123055
	0.152336	0.199849	80	0.206111	0.244995	0.0643256	0.0591237		0.0635383	0.0502124	0.0224649	0.0861283	0.294551	0.146567	0.163594	0.0315184	0.156144	0.00508312	0.0251578	0.399839	0.114648	0.0674951	0.0271878	0.065768	0.389401	0.00709424	0.0362014	0.0211963	0.260059	0.141101	0.269161	0.0150412	0.154143	0.106127	1	0.145988
	0.087343	0.0698566	85	0.103915	0.0824543	0.0599288	0.039739		0.08146	0.021473	0.0732281	0.0907642	0.0377775	0.0287754	0.0116787	0.0289448	0.30412	0.0663855	0.0539713	0.118935	0.176939	0.0675559	0.0195074	0.0903732	0.183602	0.00871961	0.125828	0.0311907	0.123739	0.0662494	0.197215	0.0160774	0.155677	0.0994596	0.0294868	0.13647
	0.105154	0.0917086	90	0.110932	0.099934	0.0939798	0.0862812		0.0468252	0.0327906	0.0380472	0.21295	0.144761	0.187985	0.0225795	0.0266358	0.154324	0.00265597	0.287017	0.052219	0.132423	0.0731757	0.0223808	0.0425286	0.394458	0.0891494	0.026081	0.0962137	0.13562	0.0821606	0.192186	0.0196071	0.154389	0.149127	0.012897	0.113118
	0.162005	0.227716	95	0.234727	0.279311	0.0640961	0.056829		0.100668	0.0238236	0.0424026	0.195942	0.0845721	0.0131114	0.143049	0.153489	1	0.0267114	0.0809979	0.0914912	0.822133	0.0716567	0.0371223	0.0323687	0.260952	0.00733148	0.0456825	0.266915	0.075456	0.109936	0.283672	0.0489413	0.20017	0.200094	0.0114168	0.10604
	0.111427	0.121325	100	0.138289	0.145979	0.0727809	0.0705609		0.0274317	0.223105	0.0396096	0.0936224	0.0315658	0.0394639	0.00857802	0.160062	0.167735	0.000150066	0.213271	0.0597082	0.103643	0.536446	0.0183718	0.0456316	0.219701	0.0127271	0.0152032	0.0289841	0.106739	0.162772	0.363164	0.0254786	0.167835	0.130702	0.00583554	0.112412
	0.106904	0.0869965	105	0.135674	0.102379	0.0659363	0.0391491		0.0388402	0.186661	0.0510026	0.141899	0.234267	0.0645585	0.00861272	0.0323568	0.217397	0.0342255	0.12824	0.0618348	0.109933	0.296645	0.018687	0.0598157	0.221754	0.0402057	0.0528422	0.0588079	0.0972148	0.0864494	0.304956	0.0181208	0.199089	0.099114	0.00489301	0.124881
	0.0918137	0.105411	110	0.102554	0.128811	0.0751599	0.0678958		0.0322927	0.0217192	0.0392464	0.0734461	0.041764	0.0219303	0.12168	0.0607087	0.101267	0.0109104	0.0930987	0.0686687	0.0920114	0.0725494	0.195734	0.018789	0.230661	0.00268136	0.010249	0.0461702	0.103159	0.0826158	0.539279	0.0706093	0.122555	0.0977982	0.00584321	0.193346
	0.0729883	0.0575687	115	0.0759583	0.0614912	0.0654638	0.0554602		0.0228832	0.0348256	0.0581749	0.0727413	0.194602	0.0384791	0.0192508	0.0506537	0.0779396	0.0222151	0.115028	0.0652364	0.0915478	0.0386245	0.0103675	0.0761855	0.225302	0.00259667	0.0791193	0.0234467	0.108239	0.0735921	0.122271	0.0362275	0.0919194	0.0916069	0.00496938	0.195629
	0.113925	0.109613	120	0.121913	0.1017	0.0740996	0.073843		0.0274793	0.0301979	0.0379485	0.0984305	0.0870774	0.0742665	0.184777	0.169813	0.211642	0.00121055	0.119806	0.167898	0.127596	0.0397253	0.0150407	0.032193	0.224584	0	0.0156327	0.0620177	0.424187	0.253771	0.395349	0.0628231	0.0959487	0.0981441	0.0124359	0.119893
	0.129516	0.168878	125	0.155145	0.199797	0.0941216	0.121051		0.0177811	0.0244673	0.0334729	0.296681	0.0510895	0.0155845	0.0389282	0.0579106	0.248164	0.00115524	0.143112	0.133518	0.0767912	0.0362382	0.159771	0.0368237	0.695522	0.00949012	0.0424482	0.0158342	0.108795	0.0780169	0.517523	0.0214103	0.216972	0.118748	0.0124569	0.417753
	0.105778	0.12381	130	0.0892407	0.0826655	0.132398	0.172745		0.0212517	0.0531177	0.0391098	0.151556	0.038919	0.0504834	0.166749	0.0461921	0.0765898	0.00986307	0.127142	0.114637	0.0445518	0.0165778	0.102655	0.0347004	0.240905	0.00135954	0.00163135	0.0160186	0.0775569	0.551586	0.229353	0.0321654	0.19992	0.141452	0.00988153	0.365865
	0.0755284	0.0638746	135	0.0834909	0.0734961	0.0581148	0.0454628		0.0470753	0.074101	0.0394597	0.0645309	0.0786446	0.0914236	0.0218751	0.183935	0.0793564	0	0.101415	0.114846	0.00969848	0.0303394	0.0681817	0.016843	0.285734	0.00458986	0.0281109	0.0185913	0.139679	0.0732695	0.151837	0.0110281	0.11247	0.113471	0.0347088	0.119582
	0.0886227	0.0581013	140	0.0954457	0.0666775	0.0778531	0.047276		0.0663861	0.174318	0.156129	0.0753849	0.0544158	0.0691635	0.0199558	0.0521246	0.0959413	0.0808453	0.119141	0.130344	0.172365	0.119657	0.0916614	0.0477572	0.218955	0.00107626	0.0275681	0.0124961	0.0979206	0.0664354	0.192396	0.00901399	0.0974472	0.127657	0.0173766	0.0875032
	0.0768397	0.062292	145	0.0835743	0.0649006	0.0592347	0.0548387		0.0683703	0.106652	0.0337376	0.132131	0.0540501	0.0122566	0.0148058	0.0744656	0.0742379	0.0265834	0.192721	0.114204	0.194163	0.0133255	0.0649981	0.0512568	0.207379	0.00311823	0.0273087	0.00424787	0.162741	0.0709542	0.15703	0.00883077	0.0885669	0.0985831	0.0062499	0.0885415
	0.0839028	0.05233	150	0.0943908	0.0548873	0.0683868	0.0493274		0.0782449	0.0993565	0.0318787	0.103974	0.146005	0.0422719	0.0425363	0.0527414	0.129374	0.107891	0.0746219	0.11705	0.145229	0.0389551	0.0685094	0.07176	0.205051	0.00710614	0.0722535	0.0137112	0.0867708	0.0444924	0.149296	0.0145705	0.110466	0.175187	0.00600828	0.113965
	0.0983519	0.0744952	155	0.100406	0.0609344	0.0913468	0.0956987		0.080729	0.122414	0.0254733	0.0810839	0.148907	0.0653097	0.032897	0.088918	0.175776	0.0180009	0.278397	0.117459	0.0650246	0.0248426	0.0520568	0.0238315	0.227369	0.0279788	0.0354989	0.15203	0.142542	0.274806	0.15159	0.0437352	0.0955406	0.10384	0.00641607	0.0913848
	0.0914254	0.0854436	160	0.0934255	0.090702	0.0733414	0.064953		0.0684877	0.117505	0.026773	0.0774043	0.0686574	0.0396305	0.0669902	0.0653124	0.104738	0.04074	0.107585	0.136921	0.0224901	0.0372659	0.0550422	0.0258224	0.406356	0.0281179	0.0470825	0.0510888	0.258349	0.215525	0.109914	0.0147185	0.106735	0.0894751	0.00786002	0.163326
	0.0752325	0.0572795	165	0.0836926	0.0648358	0.0598051	0.0453739		0.128363	0.0960632	0.0129066	0.0699009	0.0120097	0.042374	0.0360714	0.0970419	0.108657	0.047437	0.0763814	0.129622	0.0326562	0.0387553	0.0662075	0.0483655	0.250467	0.00342883	0.0370378	0.0195677	0.109572	0.0904484	0.128644	0.0188286	0.14627	0.0870474	0.00795416	0.16443
	0.0827976	0.0768081	170	0.0876869	0.0611787	0.0709347	0.099238		0.0793721	0.0787649	0.0113416	0.1831	0.0142007	0.0228735	0.0493102	0.147938	0.145803	0.029619	0.072702	0.162223	0.00431266	0.109409	0.0663503	0.063619	0.144135	0.0147777	0.0464654	0.000439017	0.13506	0.0384451	0.114883	0.0160963	0.11329	0.0846789	0.00934392	0.359778
	0.110949	0.113502	175	0.142548	0.137555	0.0621619	0.0457033		0.126727	0.107889	0.037868	0.0912389	0.0362528	0.0159331	0.0634443	0.367088	0.485768	0.0222085	0.0635033	0.334457	0.124187	0.0403122	0.0670356	0.047628	0.18658	0.112313	0.056338	0.00696572	0.142015	0.0336269	0.127601	0.0290165	0.116341	0.0860485	0.00957493	0.1686
	0.102235	0.0887904	180	0.108293	0.0676343	0.0885447	0.117778		0.21264	0.071218	0.0131347	0.0703671	0.0205767	0.0634219	0.0847902	0.0399319	0.140956	0.019022	0.401585	0.147249	0.137993	0.0763154	0.0826495	0.0461903	0.229082	0.00244724	0.0686727	0.0719658	0.155885	0.0214484	0.202755	0.0365462	0.14764	0.0845086	0.0105422	0.203038
	0.0864017	0.11057	185	0.0704006	0.042452	0.109328	0.171222		0.0758749	0.0643654	0.0190107	0.0693642	0.0804169	0.0269179	0.0407451	0.113806	0.0956948	0.0271439	0.0215612	0.124961	0.0163443	0.0439098	0.10842	0.0583286	0.119665	0.00381642	0.0474534	0.00368195	0.090226	0.024048	0.0723088	0.0122992	0.147127	0.434715	0.0106906	0.466352
	0.101883	0.137615	190	0.125526	0.174467	0.0657119	0.0557016		0.0513262	0.0700247	0.0442645	0.144431	0.01264	0.0551844	0.156725	0.0374605	0.106576	0.0711149	0.0485749	0.0988093	0	0.239661	0.076443	0.104876	0.13108	0.00523414	0.0894425	0.00605962	0.121488	0.0265425	0.732066	0.0162681	0.119618	0.0642375	0.0124947	0.210091
	0.108685	0.181208	195	0.142488	0.229673	0.0513052	0.0571637		0.0271293	0.130689	0.00770707	0.134409	0.0700268	0.0301744	0.041918	0.0333705	0.305601	0.0222612	0.0893565	0.143113	0.956728	0.0347348	0.0526175	0.0397814	0.148891	0.00400476	0.0355592	0.0150097	0.199026	0.0285196	0.104967	0.0148363	0.0847627	0.0706873	0.0128948	0.204411
	0.0738219	0.0862716	200	0.0542953	0.0449498	0.0930506	0.122596		0.0195593	0.0496077	0.0089906	0.0648577	0.0407658	0.0330743	0.0523682	0.0257954	0.109929	0.0613364	0.247878	0.0225757	0.00508349	0.0235325	0.0207914	0.0268613	0.181177	0.0262329	0.0751485	0.0135094	0.174732	0.0416466	0.0804897	0.0125352	0.0805028	0.155178	0.0238231	0.389032
	0.0622349	0.0536454	205	0.054865	0.0428878	0.0677016	0.0675085		0.0137985	0.0306937	0.0285283	0.0665849	0.0702591	0.0263918	0.0532464	0.0420074	0.0825854	0.0573692	0.157447	0.0165149	0.0773408	0.0243745	0.0264917	0.0400811	0.178845	0.0114292	0.043279	0.00249812	0.120019	0.0419629	0.0744803	0.0118183	0.0855644	0.131791	0.0157672	0.211407
	0.100904	0.118837	210	0.100754	0.133767	0.0986538	0.105877		0.00332926	0.0288797	0.00979656	0.0557036	0.0801502	0.0149766	0.110282	0.0554137	0.562842	0.0246285	0.310107	0.0597017	0.039437	0.0960727	0.106121	0.224358	0.15679	0.0146786	0.0467873	0.0213808	0.128049	0.0478116	0.203503	0.0189914	0.0706433	0.0920767	0.0211492	0.221646
	0.0865724	0.0712982	215	0.0824715	0.0647148	0.0899078	0.0855596		0.0831715	0.0111042	0.00726417	0.0820582	0.101959	0.0150891	0.0350793	0.0934374	0.140031	0.183018	0.0467889	0.0643068	0.00559155	0.181313	0.0315467	0.103797	0.14915	0.0117967	0.0300057	0	0.115497	0.162712	0.210583	0.00879837	0.11432	0.197664	0.0174337	0.220511
	0.0689696	0.0581409	220	0.0702981	0.0389813	0.0575897	0.0749829		0.0544234	0.0169804	0.00880493	0.0989708	0.017195	0.0139858	0.0815827	0.0807385	0.110744	0.00817498	0.0773801	0.00793588	0.0812634	0.0418503	0.0522404	0.0512692	0.13701	0.00643413	0.10068	0.0339504	0.172891	0.0340672	0.0737651	0.00720274	0.121682	0.116761	0.0659982	0.257166
	0.0561747	0.0488023	225	0.0542925	0.0398876	0.0503543	0.0558107		0.0539774	0.0181528	0.00887435	0.0566826	0.0298061	0.0168169	0.0426055	0.0788614	0.123344	0.00663959	0.0795717	0.00858834	0.0571129	0.0195903	0.0356246	0.064963	0.14158	0.0178012	0.024328	0.0162902	0.150313	0.0223983	0.100928	0.00775651	0.0700888	0.108796	0.0267441	0.184655
	0.0826959	0.0839375	230	0.0822416	0.0494132	0.0531229	0.0577726		0.0754667	0.0229487	0.012632	0.116864	0.107947	0.0332389	0.145602	0.117026	0.118174	0.0450515	0.05747	0.0155499	0.0276422	0.0452583	0.0130569	0.0545061	0.165177	0.0149224	0.044619	0.129402	0.415266	0.0227128	0.109105	0.0191221	0.0556572	0.105733	0.0194277	0.205906
	0.0905155	0.113463	235	0.0910168	0.103126	0.0908905	0.137082		0.0873381	0.00761442	0.00743827	0.0616506	0.0168681	0.0234176	0.0265394	0.0960613	0.270428	0.0187878	0.104012	0.0236604	0.375438	0.0208394	0.0370703	0.0461261	0.194138	0.00820031	0.0373286	0.084418	0.0783707	0.0707527	0.0734376	0.0376826	0.0551563	0.167978	0.0253528	0.478329
	0.083549	0.0831281	240	0.0956169	0.098178	0.0686947	0.060295		0.168733	0.00767278	0.0525342	0.36838	0.055627	0.0234927	0.0268473	0.214008	0.168851	0.00539484	0.118824	0.0268085	0.034072	0.0198876	0.0324932	0.0530159	0.136076	0.0241893	0.0467881	0.0334438	0.0538589	0.113698	0.0559178	0.00885252	0.14411	0.137759	0.0226474	0.185388
	0.0632783	0.0500741	245	0.065457	0.0414317	0.0578729	0.0639915		0.0471587	0.0153775	0.00267909	0.0799595	0.0607951	0.0238244	0.0379864	0.104475	0.131498	0.00464613	0.138679	0.121622	0.0390936	0.0201506	0.0143043	0.0646049	0.121843	0.0420627	0.0214331	0.0304735	0.0878775	0.0208758	0.100316	0.00630764	0.0925827	0.142268	0.0225485	0.17635
	0.106124	0.144759	250	0.115556	0.138267	0.0989431	0.16488		0.0480632	0	0.00482868	0.0891017	0.0270256	0.017626	0.077619	0.097931	0.128217	0.00630933	0.103345	0.027852	0.294952	0.12307	0.0128668	0.0913913	0.500712	0.00634233	0.00844054	0.0297293	0.0341803	0.171352	0.312911	0.00737754	0.0682469	0.100968	0.0150315	0.565967
	0.0668887	0.0737604	255	0.077875	0.0805571	0.0568802	0.0649668		0.056899	0.0252853	0.0089835	0.337873	0.0502587	0.0222105	0.0622718	0.10073	0.142735	0.00617866	0.123916	0.0201837	0.0503012	0.0321155	0.0255709	0.0529557	0.137975	0.00565045	0.0122869	0.0345366	0.0012019	0.0470061	0.102807	0.00593375	0.065535	0.128012	0.0142078	0.199265
	0.0759047	0.0721402	260	0.0667852	0.0556021	0.0826967	0.0933982		0.0446776	0.0162712	0.00506062	0.0608861	0.044798	0.0653597	0.0373945	0.099732	0.165279	0.00617528	0.105202	0.0326402	0.196828	0.0285096	0.0349299	0.0538576	0.136265	0.0599052	0.0139289	0.0372593	0.147105	0.0607369	0.0605008	0.00733378	0.0806452	0.205599	0.0129486	0.305503
	0.104902	0.127467	265	0.104059	0.103685	0.111015	0.165566		0.0481725	0.0262459	0.00475157	0.0843231	0.028611	0.0514988	0.0299682	0.097383	0.119854	0.011661	0.27354	0.303316	0.231226	0.0183361	0.0119898	0.0377199	0.112399	0.00778881	0.00433617	0.0468833	0.0511506	0.0535962	0.335014	0.0120094	0.159938	0.521796	0.0189389	0.234818
	0.0859392	0.0721132	270	0.088662	0.059672	0.0711093	0.0837641		0.109476	0.0320758	0.00323723	0.0880589	0.0204289	0.0415686	0.174371	0.0860057	0.210268	0.0125245	0.0886766	0.0437973	0.163081	0.114263	0.00671144	0.129231	0.107996	0.00665526	0.000861456	0.0889243	0.205502	0.0527529	0.105559	0.00424997	0.05915	0.242056	0.0142768	0.194538
	0.0877454	0.13718	275	0.0838385	0.110487	0.0984638	0.179		0.0116825	0.0878963	0.00800652	0.06575	0.110801	0.0285076	0.0166353	0.0615159	0.47945	0.0176979	0.605575	0.0622218	0.0645798	0.0318652	0.0165269	0.0689868	0.101414	0.0238628	0.0187972	0.0473198	0.0323533	0.0139677	0.0959079	0.00619765	0.0772968	0.0756137	0.00828121	0.218159
	0.0639673	0.0592963	280	0.0680024	0.0521519	0.0594911	0.0730892		0.0133758	0.0318246	0.0124214	0.102904	0.0406822	0.00493491	0.0399505	0.0856524	0.10806	0.0091872	0.157985	0.0615422	0.140311	0.0131908	0.017921	0.158179	0.101146	0.0126502	0.0380125	0.0386766	0.0486429	0.00987548	0.198644	0.0103963	0.0663481	0.0695978	0.00771747	0.191253
	0.0644788	0.068506	285	0.0677034	0.0679677	0.0548035	0.0729492		0.016576	0.0498533	0.0117473	0.0417223	0.0127272	0.0111498	0.0129922	0.0623366	0.103226	0.0602493	0.0865813	0.0481245	0.0941329	0.112497	0.0120419	0.0329546	0.101301	0.0156609	0.0233586	0.0460635	0.119314	0.00118941	0.287287	0.0440173	0.0623697	0.0690069	0.00868589	0.25824
	0.0906732	0.0979138	290	0.105468	0.116708	0.0699973	0.0680078		0.0161437	0.0429395	0.0216504	0.298074	0.141657	0.0323261	0.0827652	0.0734692	0.186992	0.175465	0.0834743	0.0599897	0.0708949	0.113027	0.014373	0.0155535	0.43968	0.0713557	0.00777398	0.0135804	0.0813852	0.0620028	0.0680663	0.00880193	0.0665083	0.0689596	0.0059341	0.216008
	0.0820987	0.0893018	295	0.092132	0.107074	0.0683746	0.0629078		0.0763627	0.0319927	0.0240136	0.0365738	0.190094	0.15552	0.00552185	0.0397854	0.126982	0.0929703	0.0973758	0.0411671	0.144057	0.0349097	0.0155139	0.051955	0.0875386	0.0310956	0.02111	0.0222257	0.0725306	0.0038273	0.185851	0.00694273	0.422919	0.0777061	0.00702154	0.1952
	0.0745215	0.0694698	300	0.082232	0.0707338	0.0620607	0.072393		0.0565317	0.148283	0.0399398	0.20828	0.0148691	0	0.00938184	0.0392731	0.104001	0.132182	0.0842395	0.0422967	0.0641475	0.172257	0.015902	0.0354217	0.0941419	0.0125877	0.0787337	0.0308899	0.0882216	0	0.223356	0.00482657	0.0217827	0.140095	0.00748685	0.217474
	0.0749283	0.0956416	305	0.0859562	0.118185	0.0580489	0.0568315		0.0211473	0.0339512	0.0230891	0.0411477	0.114549	0.0257985	0.00998337	0.035488	0.100256	0.0911684	0.0745139	0.0402695	0.100357	0.485253	0.019809	0.0450272	0.0903445	0.0353361	0.0490606	0.0273647	0.0841559	0.022777	0.202722	0.00612536	0.0065425	0.0900173	0.0168628	0.204876
	0.102959	0.14921	310	0.0835703	0.0602115	0.129715	0.23078		0.0771756	0.0234208	0.0205992	0.15378	0.206323	0.0161278	0.0391759	0.0743572	0.155898	0.0778147	0.787452	0.0482541	0.0790384	0.0450219	0.0156999	0.0498371	0.081088	0.0395819	0.070943	0.078813	0.118852	0.00861568	0.182721	0.0162368	0.0117562	0.133212	0.00935724	0.261688
	0.0670937	0.0547823	315	0.0677469	0.0519594	0.0626282	0.062299		0.00424556	0.0317656	0.0582708	0.0762201	0.0361733	0.00120596	0.0386896	0.0418932	0.173961	0.0806881	0.075021	0.044353	0.0743983	0.0514403	0.0410754	0.0541493	0.0794897	0.0401303	0.118659	0.113118	0.105763	0.00782681	0.168519	0.0059966	0.0204647	0.101326	0.0105606	0.22322
	0.0986437	0.110338	320	0.0850937	0.0741778	0.115881	0.154671		0.110571	0.0537807	0.0521261	0.0427972	0.023791	0.0395777	0.0253599	0.0406814	0.270989	0.076875	0.524567	0.0807836	0.211108	0.0853178	0.0137457	0.051509	0.11392	0.0358655	0.052326	0.0336098	0.125833	0.0539576	0.168651	0.00425164	0.036901	0.159204	0.0109117	0.263012
	0.065507	0.0572838	325	0.0601053	0.0480662	0.0715502	0.0725787		0.0230281	0.0378123	0.0198575	0.0533374	0.0387269	0.0224879	0.0237248	0.0419254	0.12296	0.135907	0.0754402	0.166263	0.0541319	0.0752119	0.0181384	0.0890333	0.0585211	0.0526262	0.0474539	0.0254089	0.0854612	0.026538	0.159834	0.00695397	0.0220479	0.0853979	0.0112971	0.254671
	0.0842578	0.0932908	330	0.0628307	0.048528	0.103011	0.130308		0.0273618	0.0681937	0.0219805	0.0420358	0.0184122	0.0182167	0.0316419	0.024399	0.124065	0.126709	0.408303	0.0773832	0.126288	0.0792023	0.0172871	0.0587603	0.0981919	0.0557072	0.055102	0.00951293	0.220809	0.0160166	0.178306	0.0103704	0.032637	0.110955	0.0125595	0.288813
	0.112799	0.181114	335	0.117221	0.225473	0.101223	0.108675		0	0.0539079	0.0648816	0.0511979	0.0239767	0.0342362	0.0333627	0.0195196	0.890735	0.121419	0.234864	0.0624951	0.0439878	0.0824679	0.0102935	0.0558012	0.100118	0.0476637	0.0533168	0.0186422	0.169392	0.0235323	0.39251	0.00447982	0.0365487	0.168182	0.0127491	0.348101
	0.0880879	0.0747292	340	0.0890668	0.0745186	0.0850062	0.0818735		0.0764097	0.0215857	0.0125851	0.0874332	0.0359939	0.0292948	0.100101	0.0355859	0.239905	0.104568	0.222073	0.0760114	0.202142	0.0823295	0.0109368	0.0894582	0.12879	0.060767	0.117378	0.00329902	0.106324	0.025065	0.205382	0.0113699	0	0.136429	0.0127222	0.232522
	0.110682	0.183756	345	0.0783999	0.0535529	0.153325	0.288053		0.00245288	0.0873709	0.014312	0.0508265	0.0623505	0.0282741	0.0416084	0.13048	0.123689	1	0.101817	0.0656442	0.0533093	0.103087	0.00842494	0.102278	0.113551	0.049827	0.0512969	0.138978	0.15811	0.019101	0.200365	0.0171544	0.0154131	0.129972	0.0139741	0.215417
	0.106733	0.15334	350	0.096411	0.162911	0.126554	0.150975		0.013275	0.0662622	0.0356101	0.0616945	0.0181106	0.0255088	0.0431156	0.0218237	0.102289	0.160019	0.493637	0.0816268	0.682451	0.0829393	0.00739913	0.100126	0.116668	0.0490465	0.0586194	0.000203849	0.0538597	0.020698	0.169356	0.0116979	0.00868363	0.22669	0.015458	0.261663
	0.0956682	0.100142	355	0.10111	0.107153	0.0916265	0.0980162		0.00824391	0.0712529	0.00906886	0.0610646	0.183472	0.0429016	0.0219281	0.0211754	0.359288	0.0708556	0.14561	0.0587297	0.319514	0.0633079	0.0146169	0.236302	0.15776	0.0414605	0.115358	0.000304936	0.0530544	0.0176132	0.117278	0.00337443	0.0308784	0.137522	0.0282077	0.288566
	0.0712894	0.0653344	360	0.0610472	0.0411213	0.0893371	0.0913374		0.0317147	0.0877782	0.0224048	0.0532917	0.0159707	0.0292461	0.0188622	0.0117914	0.115921	0.0445078	0.119387	0.0504895	0.0433078	0.0607646	0.00652566	0.102406	0.143794	0.0488199	0.038353	0.118016	0.0366394	0.0925017	0.0836404	0.00474454	0.0886457	0.233972	0.0144135	0.278193
	0.0938862	0.088118	365	0.0789926	0.0603544	0.107625	0.119073		0.0272822	0.0849598	0.00107387	0.126968	0.0253842	0.0843356	0.122896	0.0333728	0.105678	0.0438637	0.138873	0.0654709	0.0603479	0.0557092	0.0127004	0.150777	0.252432	0.0511686	0.0579015	0.0220625	0.181061	0.0924471	0.0704786	0.00211536	0.13609	0.196299	0.0168487	0.410216
	0.0898798	0.108038	370	0.0896217	0.115639	0.0930246	0.106547		0.00289133	0.0886387	0.0156199	0.0532986	0.0187145	0.0244564	0.0123258	0.0446624	0.483928	0.118802	0.179448	0.0490736	0.182042	0.0582844	0.0491126	0.0852212	0.125583	0.0360087	0.0483826	0.0574568	0.0594166	0.0240591	0.0682566	0.00364004	0.128673	0.118045	0.0117371	0.368858
	0.0746215	0.0787544	375	0.0618232	0.0461157	0.096628	0.112349		0.00626616	0.0915641	0.00382195	0.0555699	0.0823624	0.031747	0.0159404	0.0138885	0.0926874	0.0480025	0.0610698	0.0461997	0.06818	0.0508134	0.0141175	0.0949398	0.126125	0.369042	0.0249152	0.0106635	0.0373215	0.0457815	0.151025	0.0138327	0.127502	0.160528	0.0254692	0.220026
	0.0710748	0.0702635	380	0.0594786	0.0487633	0.0903953	0.0952071		0.0277629	0.0783289	0.0119901	0.0502319	0.0172774	0.038566	0.00682089	0.0471363	0.0956273	0.050306	0.148697	0.021027	0.0840298	0.0826728	0.0348627	0.11278	0.183114	0.0560547	0.0479606	0.00257762	0.0440879	0.0200628	0.0670416	0.00980974	0.127701	0.310416	0.0123475	0.200804
	0.124475	0.151742	385	0.0789724	0.05802	0.146233	0.171478		0.0164203	0.161685	0.0578086	0.0728845	0.0362729	0.0279334	0.0331653	0.0211316	0.170824	0.107767	0.376714	0.023478	0.104565	0.0432091	0.00653387	0.0680743	0.189151	0.0660909	0.0542046	0.117437	0.613161	0.0384323	0.0674544	0.0109737	0.123806	0.448873	0.0278712	0.399366
	0.106333	0.128114	390	0.122179	0.14756	0.0877634	0.103109		0.0139554	0.209166	0.0303531	0.0393043	0.0124349	0.056573	0.0359319	0.0928247	0.410694	0.0488811	0.175241	0.0126086	0.500108	0.0368342	0.00664679	0.0606765	0.235404	0.0699728	0.029144	0.0664169	0.0570693	0.0330705	0.079589	0	0.146415	0.125833	0.0340334	0.35815
	0.098475	0.13759	395	0.0953564	0.0813589	0.108524	0.201719		0.0978502	0.246431	0.0275232	0.144817	0.0426883	0.0114478	0.0203058	0.0620928	0.111549	0.0915315	0.0925947	0.0173791	0.305313	0.0228526	0.00783936	0.0628491	0.080757	0.0220651	0.0457046	0.0842702	0.0378375	0.0401331	0.10628	0.00261983	0.11602	0.131434	0.0213908	0.703724
	0.0924365	0.0941697	400	0.0907846	0.0764675	0.0986141	0.122285		0.0169529	0.27117	0.0262468	0.127363	0.0586472	0.109129	0.014387	0.0811794	0.119968	0.396732	0.10881	0.036681	0.0949142	0.0330099	0.00354276	0.0315657	0.23182	0.0199212	0.0346899	0.0470315	0.0509138	0.0436659	0.125215	0.00421839	0.142634	0.0891278	0.0168908	0.251796
	0.0892484	0.0931368	405	0.097677	0.0959243	0.0665589	0.0873077		0.027483	0.28283	0.0320934	0.101886	0.012085	0.0146768	0.0401791	0.095974	0.336644	0.0158691	0.23235	0.028625	0.0790501	0.0253485	0.000570315	0.0210579	0.119354	0.0239435	0.0349144	0.052653	0.203976	0.067687	0.165482	0.00585443	0.147473	0.0775844	0.012851	0.24046
	0.098984	0.106489	410	0.106135	0.102962	0.0863166	0.119982		0.0124813	0.229375	0.0279889	0.0310709	0.0113584	0.0160203	0.121156	0.0181915	0.148629	0.0504363	0.385784	0.0278228	0.209159	0.122057	0.0139181	0.030716	0.382499	0.0230959	0.0252175	0.0844748	0.123915	0.0572631	0.109089	0.0022893	0.150543	0.100021	0.0150296	0.24195
	0.126868	0.153223	415	0.121907	0.12922	0.13716	0.195119		0.0805117	0.219695	0.035995	0.103828	0.051476	0.0437842	0.0111614	0.0295349	0.450493	0.000626708	0.464784	0.0370465	0.0492513	0.129378	0.00601763	0.0530356	0.392489	0.0263651	0.0575436	0.0709222	0.0930498	0.0762046	0.101197	0.0674588	0.150765	0.16135	0.0152179	0.573135
	0.0721299	0.0694263	420	0.0721809	0.0743334	0.0718602	0.0687407		0.0381827	0.237802	0.0302491	0.0380355	0.0101916	0.0135214	0.0235886	0.025905	0.159299	0.0713982	0.0996926	0.0297329	0.0514702	0.0378979	0.0489225	0.0605328	0.0587772	0.0399033	0.0199894	0.0827156	0.0742802	0.0791518	0.237077	0.000547511	0.0893848	0.0897241	0.0148446	0.256818
	0.0732053	0.0655765	425	0.0728855	0.0635454	0.0729683	0.0744817		0.0245952	0.234906	0.0313161	0.0426332	0.0386176	0.0527783	0.0130661	0.118066	0.136465	0.0694058	0.106477	0.0288868	0.0672219	0.0302939	0.0104878	0.0235801	0.167951	0.0247148	0.0209088	0.0567317	0.0809279	0.0850226	0.0891086	0.00203013	0.0870095	0.139801	0.00970751	0.257038
	0.0889438	0.0965375	430	0.0952989	0.103023	0.0811225	0.0953189		0.0421225	0.245758	0.0623061	0.0427998	0.0290022	0.0117199	0.0158258	0.0993448	0.188617	0.0273911	0.295119	0.0985121	0.0547666	0.0315505	0.00678189	0.0231497	0.125746	0.033508	0.0151368	0.0661103	0.0732944	0.0988086	0.394116	0.00646909	0.0668073	0.107082	0.00856805	0.220013
	0.0803154	0.0706277	435	0.0911235	0.0698986	0.0534208	0.0603847		0.0639852	0.29637	0.0366071	0.0904155	0.0366479	0.0265724	0.0214087	0.073722	0.136033	0.0140862	0.10521	0.114178	0.0540301	0.0376835	0.00949645	0.0258798	0.124869	0.0274185	0.121004	0.0523907	0.203227	0.0735612	0.15764	0.00414395	0.0710584	0.0530169	0.00653954	0.211637
	0.108941	0.141276	440	0.0960195	0.0841446	0.129302	0.206193		0.0490159	0.276716	0.0863262	0.0330349	0.0488458	0.0285577	0.0175817	0.0571741	0.221197	0.0224286	0.387433	0.105346	0.179117	0.043721	0.0227771	0.0323308	0.221104	0.0429464	0.00612867	0.0645606	0.0917213	0.0708286	0.103112	0.0151773	0.0991783	0.0509943	0.0104804	0.662519
	0.0840456	0.0751826	445	0.0906066	0.0738066	0.0609457	0.0648908		0.0449901	0.296234	0.0223995	0.148028	0.0306997	0.035718	0.0172412	0.060448	0.138733	0.0272869	0.117469	0.126195	0.0511522	0.0515427	0.046309	0.0337785	0.129081	0.0265185	0.0150704	0.0606781	0.233169	0.0616358	0.160596	0.00527042	0.095493	0.0586712	0.0235238	0.235345
	0.151805	0.229957	450	0.12225	0.173327	0.19358	0.30721		0.0474028	0.218167	0.0147292	0.038132	0.0222801	0.0305882	0.0410552	0.0713325	0.738033	0.0419662	0.541987	0.137869	0.0680398	0.0444518	0.0315631	0.0860555	0.100532	0.0251663	0.0602967	0.0873087	0.165163	0.312857	0.167648	0.00694358	0.106583	0.0637206	0.00686326	0.973807
	0.131236	0.186941	455	0.101163	0.0740572	0.157723	0.283387		0.0556835	0.308448	0.0291872	0.0469061	0.0283394	0.0503228	0.0197161	0.105752	0.161249	0.05879	0.320509	0.0941754	0.120048	0.140411	0.0276768	0.0922718	0.0933797	0.023511	0.0655843	0.0696344	0.321052	0.0775764	0.172489	0.00762375	0.128466	0.0750584	0.00831795	0.972428
	0.105096	0.102367	460	0.0950528	0.0705891	0.117096	0.142888		0.058154	0.309436	0.0503861	0.0349054	0.0241148	0.0127919	0.0718818	0.0702246	0.180108	0.0188106	0.32555	0.10751	0.0571495	0.118131	0.0757697	0.0613878	0.106923	0.0500675	0.0483561	0.0702025	0.133778	0.154638	0.1136	0.00839366	0.120775	0.0788933	0.0293735	0.451367
	0.104293	0.113596	465	0.121507	0.140271	0.0704145	0.0514265		0.0571781	0.230428	0.0497009	0.100431	0.0371057	0.0108525	0.0268966	0.0895974	0.573706	0.0152986	0.121139	0.0734427	0.257766	0.0588638	0.0996922	0.0609059	0.0963165	0.0318335	0.0150622	0.0358148	0.201519	0.0937728	0.133863	0.0414487	0.146692	0.0654227	0.0109561	0.184492
	0.0961361	0.066519	470	0.092369	0.0532245	0.094804	0.0843302		0.051379	0.170041	0.0488235	0.0382297	0.130622	0.0180306	0.156787	0.0542004	0.10577	0.0115378	0.1095	0.0741334	0.164416	0.093113	0.0892175	0.0800215	0.103782	0.0174344	0.0150898	0.0392411	0.171062	0.247077	0.147812	0.024791	0.120277	0.18703	0.0130113	0.209382
	0.0815265	0.0713111	475	0.0661038	0.036269	0.0986252	0.103492		0.0290705	0.0634737	0.0494094	0.0414599	0.0873386	0.0226245	0.0578486	0.0493029	0.119773	0.00988066	0.360551	0.0753204	0.0461665	0.0857986	0.10841	0.0559803	0.111909	0.108847	0.0238984	0.0165481	0.140205	0.0653569	0.121274	0.0210647	0.107875	0.0719835	0.0206044	0.210768
	0.0952854	0.0850349	480	0.112618	0.100601	0.068888	0.0554845		0.0281255	0.133253	0.0452422	0.271719	0.04335	0.0235827	0.127915	0.0415678	0.11403	0.0100411	0.119105	0.108004	0.055654	0.131684	0.113889	0.052124	0.149223	0.0226561	0.0155572	0.0408346	0.108337	0.0766433	0.398061	0.0254452	0.118559	0.0745914	0.0243481	0.194449
	0.0936861	0.0721111	485	0.0811323	0.0621986	0.112197	0.0872192		0.0441438	0.046057	0.0811877	0.0372901	0.115435	0.00573131	0.201607	0.0140463	0.104378	0.152951	0.2929	0.0720238	0.0784348	0.0527836	0.101684	0.13297	0.206896	0.054974	0.02141	0.0255206	0.090924	0.0688452	0.150405	0.0223735	0.108628	0.085866	0.0190583	0.234685
	0.095802	0.0997593	490	0.105791	0.121991	0.0796864	0.0638104		0.0219451	0.168639	0.0425866	0.0407458	0.0600424	0.0335326	0.117636	0.0108759	0.523872	0.016992	0.0783683	0.124948	0.0817777	0.0419533	0.110011	0.219727	0.0847854	0.0463246	0.0813791	0.0330121	0.113246	0.0601181	0.12279	0.0239875	0.159075	0.0750606	0.0191833	0.169843
	0.0713045	0.0546494	495	0.0644677	0.0497657	0.0724524	0.0577603		0.0163282	0.0322191	0.046102	0.0329707	0.047212	0.0239023	0.125765	0.0689037	0.0965526	0.0132211	0.133777	0.0040645	0.0543795	0.0338455	0.122727	0.038572	0.112173	0.0239622	0.0450169	0.0302422	0.168066	0.0613381	0.157043	0.023126	0.156528	0.135258	0.0182398	0.174991
	0.097713	0.0794093	500	0.0819178	0.0657465	0.101916	0.0765482		0.120921	0.0310419	0.0324894	0.0350266	0.121034	0.00998686	0.220961	0.0358868	0.0877173	0.1343	0.1593	0	0.113655	0.0344297	0.106564	0.0584378	0.0886208	0.243037	0.0555661	0.0181331	0.304198	0.0522246	0.124995	0.024691	0.203939	0.0948231	0.0187565	0.205227
	0.116922	0.180526	505	0.083591	0.0613517	0.153657	0.278234		0.125175	0.0276966	0.0346596	0.052893	0.0261703	0.0171309	0.0973913	0.195085	0.0881658	0.109243	0.981735	0.0339045	0.105979	0.045148	0.117041	0.0522227	0.133947	0.0412993	0.0364885	0.0186166	0.246135	0.0682264	0.123708	0.0255407	0.208143	0.0789698	0.0189456	0.164161
	0.104056	0.0863592	510	0.0901544	0.0755033	0.118281	0.103046		0.134685	0.0539782	0.0459961	0.0378939	0.0642864	0.0100469	0.110921	0.0341796	0.0836199	0.0685913	0.162189	0.0179542	0.168682	0.0497011	0.0900066	0.0934137	0.163549	0.0645059	0.0466902	0.0631548	0.170013	0.398351	0.0811534	0.0931914	0.311959	0.118194	0.0200619	0.156609
	0.135528	0.143408	515	0.0999568	0.0643471	0.183903	0.211144		0.162482	0.0880486	0.0367126	0.0352363	0.027546	0.0300415	0.213553	0.0825303	0.0857046	0.0722889	0.750214	0.0262277	0.0749153	0.0410658	0.297105	0.0978835	0.133832	0.0392794	0.0791554	0.179186	0.172545	0.193838	0.105669	0.292007	0.220761	0.0714108	0.0433958	0.142151
	0.0911314	0.074894	520	0.101614	0.0884495	0.0725994	0.0522058		0.233292	0.0495326	0.040149	0.322201	0.0227433	0.03653	0.109761	0.0141105	0.113496	0.066176	0.170464	0.0668738	0.113534	0.0492795	0.0872442	0.0629837	0.116155	0.0365044	0.0396991	0.0486813	0.127269	0.0361737	0.0747469	0.0212266	0.230075	0.0700557	0.0216386	0.171085
	0.114199	0.153555	525	0.0838909	0.0649839	0.150961	0.231785		0.147221	0.0537386	0.0352806	0.0336925	0.0302987	0.0181173	0.0923863	0.0140718	0.0861293	0.0674113	0.832915	0.0424885	0.0920602	0.0300906	0.138941	0.0660049	0.132534	0.133858	0.127664	0.0855962	0.194762	0.127211	0.0805348	0.0130203	0.271723	0.0681953	0.0220258	0.159615
	0.10798	0.107621	530	0.113483	0.114802	0.0927432	0.102793		0.151535	0.0441551	0.0154224	0.0334446	0.0647607	0.218857	0.0704326	0.0135222	0.45539	0.0707927	0.11661	0.209167	0.132488	0.0325898	0.0127281	0.0691488	0.117632	0.0380296	0.0570378	0.0504842	0.187534	0.0425751	0.0534074	0.0107897	0.269235	0.0806885	0.0604542	0.344533
	0.0892063	0.0758071	535	0.0876369	0.0621186	0.0705927	0.0637146		0.1609	0.0506647	0.0145666	0.0300931	0.0400262	0.0268645	0.0686444	0.0121662	0.0788151	0.0681087	0.164863	0.117659	0.122686	0.046558	0.00795435	0.0565298	0.152683	0.0393744	0.111846	0.10349	0.319064	0.0725035	0.0413267	0.0127082	0.242795	0.115093	0.0218376	0.197954
	0.0851492	0.0736148	540	0.0849299	0.0744758	0.0767313	0.0728702		0.149145	0.163968	0.0145607	0.0330327	0.0100042	0.0178859	0.0344457	0.0112306	0.0395842	0.0781746	0.131187	0.156633	0.066461	0.162173	0.00766046	0.057575	0.135053	0.092905	0.061864	0.0405348	0.181255	0.0934475	0.0183479	0.0105495	0.256337	0.0825	0.0200638	0.257599
	0.101881	0.105213	545	0.110151	0.104257	0.0664398	0.0738993		0.174774	0.127436	0.0158578	0.168431	0.00273479	0.0335489	0.0413491	0.0262909	0.402821	0.0702623	0.24732	0.15502	0.132362	0.0471767	0	0.055979	0.104661	0.0283794	0.0669081	0.0419609	0.359407	0.0317893	0.0132935	0.0123209	0.236134	0.0797196	0.0210631	0.155661
	0.087835	0.076544	550	0.077163	0.0715971	0.0905947	0.0772553		0.15471	0.137817	0.0213913	0.0362504	0	0.0839843	0.00823111	0.0141278	0.0555655	0.126693	0.121007	0.154489	0.0587526	0.0448858	3.56254e-05	0.0568519	0.145841	0.12394	0.0596504	0.0450676	0.228229	0.0383995	0.0404898	0.0439648	0.257441	0.0967152	0.0212901	0.283559
	0.110231	0.119301	555	0.0810958	0.0635847	0.140898	0.168261		0.164923	0.131359	0.0178088	0.122695	0.0319744	0.021664	0.013333	0.0241922	0.0684854	0.390609	0.530413	0.173739	0.0669512	0.0403748	0.0116355	0.0626445	0.124151	0.144951	0.0502035	0.055745	0.239052	0.08501	0	0.036464	0.204793	0.0908198	0.0246122	0.157863
	0.0917591	0.0901109	560	0.0881306	0.0739387	0.0862617	0.110745		0.0453215	0.176977	0.0147845	0.0247438	0.0727801	0.0319643	0.00566779	0.0186281	0.102867	0.0419563	0.185619	0.205664	0.03469	0.0817027	0.00648599	0.0541603	0.224106	0.0290537	0.117731	0.0712494	0.210284	0.0912129	0.0145983	0.0227082	0.189504	0.0879939	0.0238587	0.38294
	0.125787	0.198656	565	0.158391	0.242925	0.0793497	0.118112		0.037367	0.167784	0.0153506	0.0586155	0.0106556	0.021385	0.0631737	0.0251959	0.0731463	0.0410092	0.00596132	0.172819	0.361053	0.0570019	0.00325079	0.0585913	0.152427	0.138619	0.079019	1	0.114922	0.07117	0.0345073	0.0122437	0.221275	0.0932039	0.0202149	0.412061
	0.0951213	0.0897094	570	0.0898432	0.0723735	0.0778209	0.0771317		0.0391124	0.128779	0.128546	0.0228457	0.00616195	0.173154	0.00945848	0.0345891	0.0819355	0.0574767	0.01671	0.200273	0.0870806	0.0821407	0.000143344	0.0354459	0.17531	0.0150603	0.0530111	0.22725	0.369876	0.067384	0.0834042	0.00881431	0.184358	0.115368	0.0217807	0.237927
	0.0840446	0.0716108	575	0.0944591	0.0777547	0.0654598	0.0638816		0.0316747	0.138826	0.0240472	0.060502	0.00499711	0.020841	0.0228195	0.0958524	0.248641	0.139974	0.0534587	0.219504	0.0516445	0.174104	0.00612712	0.0159623	0.103451	0.0313148	0.0487113	0.0282439	0.121844	0.102622	0.0674617	0.0121111	0.194854	0.115829	0.0200603	0.197769
	0.0821893	0.0755079	580	0.0822234	0.0720166	0.0624871	0.0501389		0.00807057	0.145529	0.00246922	0.0470967	0.00946431	0.0457313	0.0104583	0.0914598	0.0813833	0.132858	0.0133537	0.209714	0.211516	0.0593623	0.0288072	0.087314	0.124133	0.0398829	0.0553021	0.0238015	0.29837	0.0787477	0.0331078	0.0121999	0.185944	0.0954995	0.0192316	0.150495
	0.0962808	0.105142	585	0.119343	0.128058	0.0569553	0.0478897		0.182954	0.134461	0.0192464	0.0118265	0.0117473	0.0193804	0.0111638	0.0944638	0.411926	0.104721	0.0165116	0.365582	0.0355622	0.271139	0.0129763	0.0166112	0.108978	0.0417866	0.0734317	0.015818	0.159865	0.107807	0.0422545	0.0373493	0.123963	0.116556	0.0142149	0.133563
	0.102917	0.0816219	590	0.0995557	0.09075	0.100022	0.0698138		0.0289659	0.158338	0.00701099	0.320462	0.00358541	0.0704138	0.0101881	0.0729503	0.113129	0.111383	0.191934	0.254699	0.0488349	0.0638502	0.0340339	0.129621	0.134313	0.0383236	0.144274	0.0130572	0.188541	0.143021	0.0797551	0.0155905	0.135789	0.180309	0.0107009	0.178599
	0.101648	0.136294	595	0.123429	0.172541	0.0688721	0.0595344		0.0420796	0.63412	0.0150072	0.0152613	0.00538362	0.032463	0.0144383	0.0793957	0.176175	0.115647	0.00144349	0.227301	0.0642195	0.0846403	0.00253848	0.131991	0.14199	0.0371655	0.0333035	0.0123295	0.113701	0.102613	0.0295248	0.0283706	0.404052	0.163463	0.0106484	0.126892
	0.0861096	0.0768489	600	0.0980374	0.0886709	0.0644544	0.0564263		0.0422392	0.0833827	0.00682105	0.0744853	0.0215346	0.123419	0.0864474	0.227609	0.135267	0.104361	0.00281195	0.212113	0.0293527	0.0486702	0.0214951	0.0177892	0.207631	0.0435082	0.0384968	0.0154768	0.133473	0.107632	0.0439529	0.00987345	0.290298	0.145827	0.0116436	0.12546
	0.0802364	0.0868665	605	0.0751041	0.0836891	0.0858328	0.0987369		0.0346361	0.119292	0.00809721	0.0137555	0.00520586	0.0165001	0.0172756	0.079104	0.144183	0.113681	0.0643826	0.138404	0.0323747	0.0423	0.00707284	0.0304054	0.138162	0.0389584	0	0.0162929	0.100794	0.308126	0.0887035	0.0136347	0.320903	0.21948	0.0110737	0.123823
	0.111597	0.138968	610	0.107824	0.136116	0.118473	0.155735		0.0498747	0.121167	0.0137643	0.507343	0.0177967	0.0134554	0.0180149	0.0746497	0.168653	0.481732	0.0170503	0.130006	0.0316183	0.0466791	0.0244008	0.0576722	0.138312	0.0432628	0.00448267	0.0196006	0.0963397	0.332817	0.0489101	0.0107442	0.335468	0.154367	0.0126081	0.153932
	0.0965027	0.088314	615	0.10436	0.0947913	0.0803103	0.0831766		0.0274956	0.170838	0.00732217	0.0579303	0.0598043	0.00482669	0.00583801	0.066786	0.268402	0.120122	0.0304846	0.123613	0.202014	0.0535388	0.00377566	0.0258274	0.08693	0.198941	0.0496534	0.104481	0.148908	0.084997	0.0417922	0.016764	0.337358	0.214453	0.0132814	0.175899
	0.0988036	0.0886134	620	0.11129	0.0962453	0.0732815	0.0754004		0.025403	0.191857	0.0431341	0.198471	0.0120608	0.0156253	0.0219687	0.106272	0.253619	0.0750152	0.00637011	0.135984	0.0636754	0.0408523	0.0114902	0.117969	0.210663	0.0650165	0.0446415	0.0222784	0.179757	0.114373	0.128429	0.0105655	0.310236	0.264479	0.014234	0.0820578
	0.0885644	0.083913	625	0.0833943	0.0793563	0.0843046	0.0884521		0.0483456	0.151563	0.0135841	0.0413242	0.0110341	0.0496733	0.00195315	0.0624504	0.18193	0.188816	0	0.135243	0.084047	0.0980747	0.00759922	0.0439304	0.098706	0.0687796	0.0417501	0.0368811	0.218144	0.111157	0.0226517	0.0108827	0.305101	0.165434	0.0132534	0.267495
	0.111464	0.113134	630	0.111243	0.0981632	0.101467	0.136769		0.0350917	0.17588	0.0255267	0.121805	0.0218419	0.0191224	0.0186518	0.130513	0.238104	0.0987697	0.00627961	0.164337	0.100206	0.110521	0.0101828	0.0260861	0.167541	0.0507786	0.0599067	0.0336446	0.224951	0.124616	0.0168057	0.482641	0.372135	0.153883	0.0129053	0.118256
	0.136656	0.163501	635	0.156568	0.200633	0.0966884	0.0891129		0.101322	0.115784	0.0169323	0.0351446	0.0442384	0.0624389	0.0139357	0.755016	0.178286	0.142274	0.0593363	0.134033	0.036419	0.035565	0.0441944	0.0133224	0.444486	0.309357	0.0756075	0.0387856	0.257689	0.162112	0.085686	0.0102022	0.363616	0.13685	0.0471695	0.106553
	0.094812	0.105882	640	0.100675	0.108308	0.0819548	0.110499		0.0959578	0.178197	0.0522926	0.0337278	0.0102055	0.0192257	0.00713951	0.00339806	0.240899	0.00773582	0.020225	0.095832	0.16981	0.0130694	0.0268652	0.0185531	0.110929	0.0324176	0.0532148	0.00213345	0.142438	0.160368	0.209089	0.0228629	0.375003	0.176309	0.0121906	0.364647
	0.0943181	0.11342	645	0.124376	0.138499	0.045785	0.0405382		0.0950245	0.187102	0.0413444	0.083037	0.112939	0.0149174	0.0832717	0.00202097	0.123897	0.050739	0.0111169	0.1054	0.0358283	0.0140831	0.0156802	0.0124036	0.11088	0.0393024	0.0632405	0.0725859	0.147257	0.0953026	0.545442	0.00688838	0.342702	0.123348	0.0125615	0.0925925
	0.0748662	0.0666909	650	0.0792333	0.0704122	0.0620316	0.0620619		0.141205	0.154341	0.0493121	0.0429721	0.0131397	0.167617	0.0117935	0.00428631	0.218052	0.0053186	0.0145191	0.0346471	0.0520798	0.0864769	0.0072101	0.00886678	0.111601	0.065713	0.0588677	0.0270898	0.146175	0.140583	0.0513432	0.00886323	0.221822	0.144688	0.0380143	0.069656
	0.127159	0.209628	655	0.0733654	0.0718999	0.17101	0.299723		0.0610972	0.212913	0.0682988	0.0301688	0.0151691	0.0207603	0.0224008	0.00768253	0.13146	0.0165988	0.418194	0.025989	0.166094	0.0106438	0.0153274	0.00786085	0.110195	0.058161	0.052853	0.0114349	0.505509	0.150617	0.10029	0.00992644	0.20495	0.115366	0.0105051	1
	0.0912983	0.116572	660	0.0828087	0.0752864	0.0838214	0.152498		0.10371	0.187894	0.0451497	0.0398095	0.0295916	0.0180925	0.0158676	0.0224086	0.135497	0.0212248	0.0158701	0.0268618	0.286642	0.0500032	0.018254	0.00662948	0.0933004	0.0692799	0.125162	0.0221868	0.309377	0.532852	0.0612757	0.00702232	0.11395	0.096002	0.0107803	0.0916589
	0.105432	0.157375	665	0.122079	0.20076	0.0754583	0.0676782		0.059741	0.403678	0.0439648	0.0420868	0.00882285	0.105039	0.00919339	0.0125155	0.113583	0.00208446	0.141057	0.0128667	0.0683217	0.138469	0.0155584	0.0256696	0.104839	0.22597	0.0812995	0.00420875	0.168796	0.0758649	0.781151	0.0066096	0.0972011	0.0872986	0.0152853	0.100925
	0.120526	0.187315	670	0.13645	0.233514	0.0774117	0.0753235		0.0706067	0.984476	0.0650141	0.225046	0.0413953	0.10361	0.01087	0.00654241	0.12188	0.0790016	0.0161633	0.0100064	0.0838047	0.0631756	0.0133654	0.0452626	0.089968	0.0750044	0.0759018	0.13014	0.340003	0.0782108	0.140328	0.00663377	0.111175	0.0871672	0.0178821	0.282096
	0.0911683	0.0962944	675	0.101424	0.115457	0.0636683	0.046096		0.086199	0.215945	0.0653505	0.0987879	0.00530497	0.125336	0.0110846	0.0610728	0.0760453	0.0222405	0.076626	0.045123	0.0847952	0.0259624	0.013912	0.0110186	0.452455	0.0594555	0.0569069	0.0164542	0.229578	0.137791	0.145739	0.00689326	0.226929	0.0978039	0.013979	0.0839244
	0.0856643	0.0865434	680	0.0801383	0.089814	0.0830681	0.081841		0.0689516	0.377667	0.0454291	0.0493876	0.0198952	0.0165786	0.00871187	0.0326156	0.0855763	0.155421	0.0462137	0.0307751	0.11327	0.0334564	0.011602	0.00513347	0.107439	0.18621	0.0627621	0.0466091	0.202638	0.126481	0.0679218	0.00713066	0.166717	0.0724759	0.0104578	0.241075
	0.0719527	0.0777116	685	0.0676008	0.0851308	0.064174	0.0541224		0.0543153	0.348052	0.0456755	0.0301083	0.00555621	0.0127103	0.0123946	0.00934787	0.0496213	0.151043	0.0724039	0.0182335	0.0814353	0.0291136	0.01183	0.00616121	0.0717037	0.15613	0.0685957	0.0620128	0.227149	0.0789889	0.0572101	0.0103625	0.170718	0.0646398	0.0131944	0.0959691
	0.0811755	0.0731146	690	0.0749517	0.0804038	0.0797162	0.0577488		0.0687543	0.263246	0.0440216	0.0262502	0.00802438	0.164691	0.0109864	0.00989358	0.0928069	0.161647	0.0374024	0.0254563	0.223441	0.0339478	0.0436771	0.0143901	0.0747053	0.0623606	0.0618641	0.0165148	0.196808	0.142334	0.0808583	0.0045303	0.187265	0.103295	0.0152127	0.0985294
	0.0816083	0.0728831	695	0.0761487	0.0850605	0.0853493	0.0566811		0.00573396	0.299745	0.0685252	0.0986831	0.00166004	0.031064	0.00578879	0.015459	0.0593481	0.148166	0.186933	0.0201203	0.11323	0.0538012	0.00920985	0.0971172	0.0654989	0.0817297	0.0459269	0.132901	0.127812	0.133254	0.0350246	0.00714545	0.235802	0.0764367	0.0296557	0.099262
	0.121691	0.176065	700	0.104984	0.169815	0.14069	0.198136		0.00106654	0.387066	0.0906178	0.0310157	0.00306347	0.117561	0.0248351	0.0135314	0.640071	0.148126	0.00455706	0.0193765	0.0805479	0.0804995	0.0277473	0	0.0716306	0.0789041	0.0462064	0.0779242	0.180023	0.680258	0.0479112	0.0135126	0.135074	0.0888222	0.0199276	0.297481
	0.0722878	0.0673843	705	0.0715183	0.0705308	0.0614248	0.0541275		0.0218815	0.240125	0.0489445	0.0380778	0.00617248	0.00859649	0.0540893	0.0381013	0.0925184	0.152109	0.00766835	0.0168316	0.195728	0.055828	0.0349972	0.00535047	0.146187	0.0783533	0.0361147	0.0385183	0.204094	0.139041	0.0160252	0.0119547	0.132366	0.0789713	0.0157286	0.109686
	0.0921215	0.0827627	710	0.0803754	0.0869877	0.102217	0.0788658		0.164623	0.348863	0.0205309	0.0306619	0.00305607	0.0124443	0.00763088	0.0455309	0.136384	0.159165	0.102558	0.0230353	0.0669269	0.0796762	0.0405962	0.200813	0.094125	0.239263	0.0639537	0.0473379	0.169006	0.149886	0.019201	0.00598225	0.138527	0.0838038	0.0164724	0.109349
	0.0965341	0.137391	715	0.11177	0.173384	0.0641026	0.0553889		0.0279096	0.201056	0.0225619	0.110847	0.00259803	0.0183551	0.0489294	0.0196334	0.731762	0.174776	0.00905339	0.0343897	0.0605483	0.102469	0.0146863	0.113053	0.0494114	0.0699462	0.0880234	0.0636532	0.209507	0.118899	0.0704626	0.00844634	0.155053	0.0667011	0.0215727	0.0886511
	0.0954965	0.096989	720	0.0959547	0.0940131	0.0760249	0.0862813		0.0431138	0.318457	0.0247297	0.0284768	0.0420994	0.00851665	0.0605404	0.0149547	0.197527	0.200523	0.009922	0.0245829	0.290645	0.0654575	0.013543	0.034317	0.0559342	0.0886323	0.0659433	0.107916	0.302354	0.269157	0.0749062	0.0132246	0.129638	0.0941186	0.0150822	0.0795891
	0.156719	0.223183	725	0.091275	0.0786547	0.244509	0.330479		0.208021	0.250811	0.0259615	0.0200508	0.0205682	0.042127	0.0400332	0.0548356	0.0786408	0.275996	0.0191071	0.0631304	0.0388196	0.0760452	0.0221818	0.327037	0.23097	0.0713083	0.0917064	0.05158	0.238139	0.942219	0.0462692	0.019477	0.173893	0.137145	0.0150251	0.807037
	0.072167	0.060959	730	0.0609963	0.0486982	0.0752055	0.0644567		0.0526015	0.216078	0.0340555	0.0258427	0.00766008	0.0114563	0.0607871	0.0360166	0.0574781	0.182703	0.0207906	0.0632219	0.0596819	0.0670375	0.0201085	0.0266825	0.0906487	0.166763	0.0299117	0.0466649	0.217475	0.115365	0.0360681	0.0229376	0.107901	0.124772	0.0183411	0.101627
	0.0860462	0.0891865	735	0.0907059	0.0910249	0.0768927	0.0940901		0.173118	0.38684	0.0209609	0.0230488	0.0201871	0.0108479	0.0642664	0.0251743	0.0584479	0.300959	0.023244	0.0948403	0.165796	0.0809595	0.0118532	0.0150573	0.0548282	0.0542981	0.0463548	0.0481411	0.11218	0.183707	0.0862171	0.0156172	0.0904605	0.141293	0.0326135	0.0679812
	0.0912537	0.0912683	740	0.103716	0.108062	0.0707977	0.0648094		0.0433518	0.238894	0.0183391	0.0838173	0.0108172	0.00840089	0.0758686	0.405398	0.0689066	0.125677	0.065462	0.0346301	0.0380222	0.0817222	0.0214255	0.0187106	0.0590222	0.0995067	0.0909557	0.276308	0.116877	0.214575	0.0669281	0.0194161	0.0627338	0.125156	0.0220768	0.062107
	0.134703	0.190182	745	0.157008	0.238354	0.0948419	0.0960636		0.0674552	0.069607	0.0199673	0.263932	0.0113078	0.0138995	0.0622529	0.0262818	0.197204	0.161882	0.191386	0.0434501	1	0.146118	0.0179088	0.0606496	0.0962414	0.0324849	0.0583501	0.123017	0.216289	0.133725	0.0588218	0.0189117	0.262317	0.313482	0.0257662	0.0789633
	0.0637334	0.0411681	750	0.0624268	0.0410146	0.0604859	0.0414452		0.0602698	0.0789095	0.0211945	0.0204168	0.0389834	0.00932859	0.0600641	0.0445935	0.0551414	0.0727821	0.0865475	0.0332302	0.0455842	0.15511	0.0548484	0.0280606	0.112603	0.0474353	0.0171671	0.0916459	0.120361	0.134048	0.0412155	0.0145823	0.128904	0.114993	0.014991	0.081525
	0.0763213	0.044256	755	0.0743863	0.0291835	0.0665517	0.0445369		0.0773138	0.076755	0.041319	0.041058	0.0964116	0.00983734	0.0744091	0.0799351	0.0894903	0.131212	0.12033	0.0417532	0.12381	0.077387	0.0302873	0.0515527	0.0592173	0.0400254	0.0508894	0.0753387	0.214747	0.116605	0.0961489	0.0148697	0.119728	0.104862	0.0105357	0.0711685
	0.0903569	0.0804902	760	0.0865177	0.0411168	0.09502	0.12206		0.081982	0.112938	0.0150968	0.0851828	0.0952819	0.0133378	0.0776239	0.156045	0.0888045	0.0912377	0.0754493	0.0435772	0.0452849	0.0838059	0.0405938	0.0861967	0.0899223	0.0624595	0.0461567	0.175246	0.10049	0.448557	0.0739873	0.0253066	0.116316	0.121575	0.0121288	0.0654089
	0.0854578	0.0808165	765	0.0968705	0.099293	0.0732831	0.0473015		0.0746896	0.051912	0.0129607	0.0535887	0.0175438	0.0250487	0.138875	0.00830699	0.0417788	0.141008	0.10472	0.0445221	0.371458	0.107514	0.0368013	0.0546103	0.12618	0.0534648	0.271168	0.0400561	0.0367755	0.111647	0.0469013	0.0238948	0.14335	0.133244	0.0120843	0.108715
	0.116437	0.155967	770	0.0902013	0.107443	0.15885	0.212284		0.0425052	0.0560031	0.0536461	0.0261002	0.0105831	0.00965268	0.102898	0.000957875	0.0405794	0.0744739	0.707329	0.0541041	0.439156	0.105761	0.0768405	0.11192	0.122627	0.0355041	0.056014	0.0996912	0.0696554	0.414389	0.0575695	0.035808	0.216381	0.133197	0.0122902	0.0945905
	0.129116	0.163716	775	0.158629	0.205309	0.09197	0.0763166		0.0766895	0.0727087	0.018978	0.397049	0.0101141	0.00898722	0.134594	0.0455192	0.0572483	0.131356	0.0842928	0.0428331	0.823464	0.0952485	0.0590545	0.065844	0.238438	0.0388821	0.259767	0.0449377	0.0654998	0.18523	0.0544461	0.0263017	0.151979	0.146249	0.033036	0.246494
	0.0785141	0.0810363	780	0.0682701	0.059939	0.097845	0.107355		0.0397596	0.0641779	0.00748028	0.0121526	0.0112284	0.0166908	0.103385	0.00651987	0.0353226	0.123946	0.13009	0.0356491	0.0994081	0.101727	0.0443823	0.0799223	0.222613	0.0295235	0.0638296	0.0358917	0.0297779	0.108842	0.0844252	0.020904	0.163728	0.126747	0.0125032	0.387767
	0.101748	0.138969	785	0.117124	0.175488	0.083532	0.0706987		0.0827855	0.0938073	0.0080029	0.172283	0.015239	0.0136047	0.119232	0.00156048	0.0504929	0.203111	0.0872421	0.0144586	0.740036	0.0795757	0.0337328	0.0485628	0.185631	0.0580639	0.0785906	0.0443499	0.0561201	0.209103	0.0316883	0.0285076	0.144582	0.111685	0.0196669	0.117237
	0.097725	0.113355	790	0.0751111	0.0572276	0.130765	0.166618		0.0216449	0.0831527	0.0144219	0.0293054	0.0128645	0.100109	0.0621603	0.0871975	0.0554249	0.111266	0.61684	0.0106041	0.0842215	0.0844752	0.0940073	0.0634518	0.171676	0.0266813	0.222222	0.0566465	0.0961074	0.150451	0.0466086	0.0389832	0.124226	0.120888	0.0493479	0.101315
	0.106963	0.10715	795	0.110482	0.120058	0.0829868	0.0665132		0.0538832	0.0723971	0.00397972	0.0242462	0.0731442	0.0209373	0.0859047	0.176006	0.0680809	0.112631	0.227164	0.0194113	0.521017	0.0710025	0.0502509	0.0514901	0.19152	0.0560201	0.0667795	0.112696	0.31438	0.146821	0.0908322	0.0201006	0.123097	0.113893	0.0176995	0.109568
	0.106612	0.15094	800	0.087353	0.088138	0.136283	0.219697		0.0279985	0.0715104	0.00426745	0.0282839	0.0268889	0.0187654	0.143725	0.00411038	0.0496253	0.11575	0.16807	0.0168861	0.096029	0.072929	0.0409343	0.058337	0.164096	0.0648682	0.0859198	0.0508441	0.0883735	0.780111	0.203364	0.0163899	0.338671	0.11629	0.0167669	0.115331
	0.126707	0.14151	805	0.110668	0.11175	0.151437	0.185006		0.0237988	0.085914	0.0183594	0.0250478	0.0131693	0.00990845	0.0799234	0.320259	0.162198	0.118783	0.0800131	0.0218708	0.388737	0.0622667	0.0496302	0.145146	0.172832	0.264528	0.0887384	0.042563	0.111295	0.178372	0.070453	0.0197222	0.197587	0.123625	0.015324	0.657722
	0.101093	0.107771	810	0.0984109	0.122717	0.105703	0.0934295		0.0385392	0.0959619	0.0274129	0.0191996	0.0110553	0.036998	0.49611	0.000640671	0.0348063	0.150431	0.106199	0.0242682	0.139941	0.0499578	0.0334522	0.0420692	0.209604	0.141834	0.117636	0.054928	0.0932973	0.337866	0.0820546	0.0157493	0.177919	0.127805	0.021954	0.142921
	0.0987979	0.102934	815	0.0970649	0.11973	0.102373	0.0840968		0.0659081	0.0710224	0.000522092	0.0639385	0.0464245	0.0229889	0.069561	0.0145061	0.119363	0.109552	0.0741121	0.0222221	0.0798384	0.0610637	0.0463293	0.0573691	0.177216	0.124654	0.512585	0.0512065	0.0871979	0.133528	0.0353761	0.0546857	0.148391	0.250274	0.0144168	0.25209
	0.094133	0.12095	820	0.113692	0.151228	0.0654288	0.0606118		0.0248052	0.117131	0.0161761	0.143264	0.00772104	0.00747362	0.206656	0.00493124	0.0731605	0.142996	0.00769403	0.0238723	0.127815	0.632305	0.0538622	0.0322568	0.104137	0.0560793	0.0827684	0.0415014	0.0969269	0.0908312	0.0464246	0.0104571	0.168443	0.182477	0.0141432	0.119413
	0.126231	0.178075	825	0.131146	0.146818	0.124609	0.229945		0.0393645	0.0801201	0.00165227	0.065145	0.0204346	0.00647234	0.244493	0.0426309	0.0454204	0.125825	0.0205588	0.0516065	0.0904729	0.0291176	0.0659389	0.0366203	0.410427	0.0551714	0.51671	0.120748	0.0654286	0.801414	0.0491236	0.00731578	0.233779	0.147402	0.058738	0.102334
	0.125186	0.14762	830	0.132635	0.171572	0.119018	0.119534		0.0129916	0.203339	0.00263589	0.606587	0.034522	0.00710259	0.223649	0.00693184	0.457656	0.365128	0.293269	0.10834	0.0428652	0.0207479	0.0595228	0.0469967	0.0713146	0.104378	0.0722229	0.0458178	0.0738629	0.18629	0.0413232	0.0082463	0.156308	0.126175	0.0175386	0.109452
	0.0928067	0.102159	835	0.0868769	0.0900691	0.103101	0.125711		0.0318754	0.368097	0	0.0261144	0.0174746	0.0464252	0.0370685	0.0111595	0.099162	0.0886503	0.00154378	0.0401859	0.0397497	0.0229704	0.0573311	0.0463925	0.0892391	0.0745253	0.0977957	0.0878975	0.0744464	0.393772	0.169522	0.0079776	0.17181	0.132322	0.0799107	0.28517
	0.071525	0.0590242	840	0.0733233	0.0650799	0.0690489	0.0551469		0.0243516	0.118846	0.00455084	0.0307422	0.0306249	0.0248954	0.0286806	0.13352	0.0588392	0.0705798	0.0473183	0.036974	0.0177472	0.0203599	0.037439	0.0383056	0.0916487	0.0901494	0.0772169	0.0545606	0.0699876	0.101516	0.220526	0.0291044	0.205531	0.118974	0.0230046	0.196704
	0.073644	0.0619925	845	0.0806732	0.0646421	0.0665461	0.0620938		0.00449172	0.128141	0.00159185	0.0505083	0.0252003	0.0145505	0.0172876	0.13675	0.0216212	0.0690072	0.0351683	0.0421705	0.0370947	0.0574462	0.0424377	0.0317334	0.0398061	0.0854211	0.0504309	0.14768	0.0392539	0.0792433	0.188831	0.0312986	0.190841	0.119001	0.152471	0.222555
	0.101931	0.127891	850	0.116935	0.161215	0.0768318	0.0631909		0.16696	0.104023	0.00368717	0.0420056	0.0635316	0.0202457	0.0206184	0.0330393	0.0489433	0.0942992	0.136206	0.0294741	0.6698	0.120276	0.020075	0.0266403	0.0496138	0.0847154	0.0443019	0.0367172	0.137959	0.171797	0.209042	0.0106829	0.215631	0.118777	0.0169819	0.158023
	0.100912	0.138097	855	0.0766658	0.0832744	0.0986427	0.151968		0.0153284	0.107833	0.00539374	0.0682735	0.0116197	0.0278102	0.0384662	0.0216071	0.0266146	0.0713453	0.0486362	0.0314614	0.0920078	0.0260251	0.0698488	0.0273685	0.0543106	0.0483569	0.0450088	0.154528	0.513815	0.120171	0.206297	0.0160569	0.311367	0.106239	0.0159051	0.543844
	0.0781574	0.0561319	860	0.0765402	0.0562781	0.0803697	0.0612086		0.0607719	0.0975342	0.160411	0.126998	0.0175756	0.0257321	0.025785	0.0219238	0.130785	0.0791134	0.0476747	0.0253436	0.11869	0.0408433	0.0275329	0.0292245	0.10605	0.0790619	0.0337536	0.0654313	0.0796975	0.053941	0.208197	0.0302942	0.129188	0.187206	0.0157741	0.163876
	0.0615502	0.0485237	865	0.0686286	0.0555293	0.0544112	0.0384086		0.0135953	0.106347	0.0173408	0.0240226	0.0275945	0.0150039	0.0204962	0.0288129	0.0920277	0.0702871	0.0326721	0.0384894	0.0551418	0.176823	0.0278675	0.0195366	0.0785437	0.0698631	0.0748681	0.0284625	0.0268246	0.060221	0.177181	0.0460868	0.137737	0.107978	0.0179153	0.131666
	0.0791766	0.0681018	870	0.0775348	0.0691447	0.0682274	0.0553364		0.0283029	0.237798	0.0220255	0.177638	0.0274177	0.0264169	0.052312	0.0223178	0.107581	0.0727574	0.0817991	0.031343	0.0244608	0.057314	0.0166086	0.0169595	0.121021	0.10287	0.027505	0.0246575	0.225888	0.0605209	0.175658	0.0285382	0.106568	0.185412	0.0186629	0.136593
	0.0700553	0.0455763	875	0.0754193	0.0543797	0.0606209	0.0315679		0.0344023	0.12968	0.0189041	0.0900683	0.0459971	0.0680757	0.0204976	0.0957421	0.154245	0.0622416	0.0669502	0.0252314	0.020856	0.0617688	0.0341031	0.0215532	0.118579	0.0638299	0.025628	0.0396421	0.0880096	0.0938224	0.164276	0.0446978	0.158531	0.0648506	0.0215652	0.127802
	0.0841278	0.0590807	880	0.0785698	0.0633029	0.095423	0.0556691		0.028835	0.132615	0.0106878	0.0395545	0.0705999	0.0890463	0.0293407	0.0213126	0.0977327	0.10663	0.138904	0.0248975	0.0556779	0.0534817	0.0764202	0.0122719	0.103469	0.0659995	0.0365472	0.224916	0.0488097	0.0853957	0.192585	0.198024	0.128253	0.141517	0.0172975	0.124756
	0.105342	0.161013	885	0.0763191	0.0558901	0.152834	0.247278		0.0586667	0.133409	0.0136139	0.0205112	0.0142563	0.032314	0.0363892	0.0349674	0.135066	0.0725846	0.0969054	0.0219733	0.0818973	0.0531785	0.0145126	0.0329278	0.107622	0.0651949	0.0453367	0.114611	0.0472988	0.0694454	0.172012	0.333152	0.175403	0.10149	0.015806	0.849035
	0.109856	0.105556	890	0.121213	0.130512	0.092284	0.0630439		0.0266218	0.268608	0.0158452	0.036498	0.0163683	0.0341772	0.0643156	0.0357652	0.15004	0.151937	0.151197	0.031691	0.0668309	0.138212	0.0254458	0.00175686	0.141738	0.126928	0.0642265	0.185958	0.121429	0.157766	0.52548	0.157649	0.168365	0.0733765	0.01869	0.119045
	0.0797797	0.0479071	895	0.0786461	0.0461496	0.0834997	0.0541561		0.103929	0.0619596	0.0743592	0.019322	0.0187778	0.0455098	0.043764	0.117037	0.13512	0.0370814	0.0717731	0.0994842	0.130994	0.0760802	0.0176721	0.0265903	0.147637	0.0842018	0.0452361	0.0314111	0.0569983	0.125952	0.0656285	0.14892	0.138324	0.0946242	0.0236333	0.191812
	0.0742274	0.0540568	900	0.0723984	0.0581703	0.0777817	0.0527748		0.0286228	0.0605122	0.0156057	0.0246019	0.0622473	0.0385185	0.146122	0.0280229	0.238356	0.150658	0.130729	0.0279504	0.0258616	0.113292	0.010662	0.0609164	0.0687404	0.0606965	0.0494153	0.0943943	0.0643955	0.063632	0.0596931	0.170666	0.11144	0.0912282	0.0191011	0.0622861
	0.0985796	0.134866	905	0.0693511	0.0457099	0.144368	0.20536		0.0301801	0.0580664	0.0130843	0.173083	0.0459934	0.103635	0.035665	0.021255	0.113052	0.176315	0.132722	0.025892	0.0581137	0.10432	0.0150007	0.0104665	0.0725457	0.066403	0.0518048	0.134886	0.0625568	0.739043	0.055401	0.152677	0.114312	0.113573	0.0150484	0.0651346
	0.108252	0.102408	910	0.124895	0.118136	0.0881574	0.0793097		0.042346	0.0641571	0.0167313	0.0398696	0.117849	0.0384865	0.108742	0.00626821	0.408437	0.0391279	0.255	0.0360194	0.0234113	0.168998	0.0200746	0.0203176	0.233866	0.101351	0.11315	0.066641	0.0630185	0.0988267	0.225101	0.201972	0.324787	0.125051	0.0186746	0.0527922
	0.103901	0.103068	915	0.108941	0.122796	0.100055	0.0765506		0.046715	0.0785049	0.0157689	0.0227094	0.0533052	0.0711239	0.15498	0.0671973	0.512601	0.0675967	0.233154	0.0350529	0.245375	0.074131	0.0129327	0.043997	0.0616138	0.0649886	0.0629592	0.110272	0.0655639	0.204066	0.0452584	0.170282	0.154438	0.153291	0.0179355	0.0634044
	0.0896328	0.0704288	920	0.0664365	0.0332127	0.121861	0.0985235		0.0381445	0.116048	0.00645931	0.0444693	0.0544534	0.21313	0.0787682	0.0744701	0.103109	0.0455033	0.172531	0.0315399	0.0181153	0.0681049	0.0111711	0.0684737	0.0562377	0.248578	0.051703	0.0947962	0.106259	0.111023	0.0960532	0.288924	0.121072	0.139556	0.0159005	0.0351255
	0.101557	0.146338	925	0.0468034	0.0354277	0.182606	0.209501		0.033423	0.0411524	0.0215845	0.0357343	0.113088	0.393665	0.0277095	0.00305801	0.0922747	0.031685	0.34954	0.0286179	0.0292724	0.0521685	0.0291672	0.0506924	0.0081553	0.0505435	0.0286154	0.0604853	0.0860888	0.095471	0.0526959	0.152702	0.125286	0.151085	0.0171187	0.68253
	0.105989	0.0991126	930	0.0893023	0.0785627	0.134431	0.125375		0.0691894	0.0202742	0.0153058	0.0210257	0.0541747	0.0747055	0.176419	0.00337388	0.134359	0.109287	0.186781	0.0850827	0.0494454	0.0474822	0.0158175	0.0584036	0.2962	0.0762491	0.0336181	0.115186	0.060113	0.448564	0.13192	0.244726	0.175187	0.154289	0.0158984	0.0946154
	0.0947405	0.0808579	935	0.0776619	0.0729901	0.122729	0.0906262		0.0246477	0.0929258	0.013569	0.0266738	0.0993981	0.0565527	0.013298	0.0206241	0.107054	0.153868	0.123671	0.0616972	0.302122	0.0372437	0.0137026	0.103125	0.0517235	0.0434424	0.129395	0.0530045	0.0601264	0.13208	0.0575561	0.277186	0.149158	0.167364	0.016069	0.265457
	0.0670282	0.0558491	940	0.0484261	0.0369494	0.0941962	0.0707673		0.0315251	0.0879525	0.0131772	0.0300251	0.0539133	0.0198628	0.00467637	0.0109018	0.0633089	0.195537	0.147232	0.0689166	0.0515921	0.0330265	0.0218084	0.0595639	0.00584584	0.0904081	0.0250399	0.0512224	0.0658133	0.130389	0.112459	0.0557885	0.129007	0.218913	0.0154057	0.0834791
	0.0984958	0.11001	945	0.0861341	0.115046	0.117437	0.110327		0.0511579	0.482078	0.0166979	0.0396153	0.0669855	0.0917013	0.0130477	0.0302259	0.0686527	0.387384	0.149216	0.0406507	0.187287	0.0646823	0.0181756	0.0706031	0.0131886	0.116294	0.028092	0.0555252	0.0879297	0.117268	0.0808204	0.0411089	0.135899	0.236494	0.0202382	0.0468643
	0.0956341	0.101484	950	0.0718694	0.0797392	0.132155	0.125907		0.0325621	0.173509	0.0167859	0.0391149	0.166935	0.0204638	0.00642628	0	0.297467	0.142026	0.200157	0.0434046	0.0283411	0.0640284	0.016858	0.0711263	0.0205239	0.327405	0.0355009	0.0528015	0.0741419	0.258128	0.0444574	0.0298008	0.123437	0.328387	0.021401	0.0425628
	0.114234	0.118737	955	0.0687897	0.0411402	0.161676	0.159794		0.0432553	0.166314	0.019806	0.0797936	0.0895585	0.376939	0.0223571	0.0811653	0.0695346	0.12507	0.495832	0.0533529	0.0988402	0.0309244	0.0347032	0.0926327	0	0.0199234	0.0675675	0.091498	0.319483	0.103277	0.0465269	0.0421595	0.12352	0.176074	0.0364274	0.292024
	0.0769623	0.067394	960	0.0663554	0.0511492	0.09407	0.0883337		0.143348	0.140943	0.080021	0.0213494	0.105269	0.0538491	0.0106819	0.0138885	0.0815002	0.325707	0.106075	0.023644	0.0413654	0.0304001	0.0125341	0.101099	0.130301	0.0167595	0.0286559	0.0882902	0.0584894	0.109005	0.0401077	0.0242493	0.141311	0.150121	0.020631	0.0553503
	0.0636678	0.0515322	965	0.0597868	0.0500071	0.0654891	0.0566947		0.100208	0.150865	0.0134433	0.0257055	0.114042	0.0113868	0.0148927	0.00491591	0.0893235	0.114847	0.144988	0.0430293	0.10137	0.0240879	0.00903326	0.0910454	0.0220034	0.01704	0.0244406	0.0423798	0.10573	0.114917	0.0330337	0.029419	0.152089	0.145791	0.0142022	0.0284691
	0.0989796	0.0934956	970	0.0769353	0.0701572	0.103844	0.0803947		0.181533	0.178549	0.0149801	0.0211918	0.015498	0.167061	0.0211281	0.181143	0.0536418	0.175378	0.208642	0.0373515	0.0870206	0.0114501	0.0165322	0.115183	0.162579	0.0281558	0.0273966	0.0588796	0.398178	0.0984752	0.0143452	0.0314876	0.163299	0.229214	0.0159585	0.0571775
	0.0778967	0.0741469	975	0.0630869	0.0496016	0.0834645	0.0876412		0.101027	0.17475	0.028828	0.0332279	0.0116568	0.0180017	0.0135067	0.015336	0.102393	0.287034	0.0837634	0.0671823	0.123331	0.0708294	0.019787	0.071107	0.0706788	0.0287449	0.0340942	0.0250886	0.253608	0.175847	0.0297369	0.027496	0.122878	0.156476	0.0136742	0.0210234
	0.0992042	0.08758	980	0.110858	0.104095	0.0776018	0.0588528		0.100818	0.286238	0.129838	0.146124	0.0242427	0.0153719	0.0243165	0.19362	0.0461276	0.142685	0.0663461	0.10384	0.186148	0.0241207	0.0197283	0.0893391	0.378468	0.0215605	0.0531695	0.0573497	0.150363	0.136445	0.0539148	0.0383981	0.0801347	0.172109	0.0151034	0.0217982
	0.0872839	0.0928161	985	0.0816947	0.0760035	0.0901352	0.11916		0.103386	0.270561	0.0124267	0.0654549	0.028873	0.0162902	0.0225779	0.0188041	0.114906	0.41927	0.0725832	0.23536	0.0568684	0.0103811	0.0160369	0.0831856	0.122846	0.0189529	0.0442935	0.0380564	0.145347	0.126942	0.0683059	0.0251209	0.0905549	0.152622	0.0158864	0.0480579
	0.0930325	0.0958163	990	0.110768	0.112922	0.0677183	0.0667069		0.0831094	0.290845	0.00484989	0.0525108	0.021961	0.0149395	0.0129637	0.0728642	0.0583174	0.114925	0.0743406	0.145895	0.440242	0.197082	0.0116237	0.098614	0.0516895	0.0137374	0.0412518	0.103555	0.0877189	0.193463	0.0670021	0.029028	0.0947782	0.164364	0.0382244	0.0250154
	0.106032	0.074627	995	0.114173	0.0744717	0.0941835	0.0803574		0.187939	0.236722	0.00433656	0.131588	0.0669473	0.0389828	0.0191438	0.0421151	0.10157	0.203274	0.18511	0.155318	0.0976641	0.0686913	0.0200307	0.0498509	0.196451	0.0502073	0.0455407	0.0509622	0.106126	0.134598	0.231456	0.0149932	0.174732	0.115909	0.0199226	0.218725
	0.065415	0.0597453	1000	0.0636473	0.0690234	0.0639287	0.0477983		0.075203	0.276959	0.00490057	0.0256768	0.0581381	0.0247718	0.0187773	0.0142353	0.0374053	0.143624	0.070027	0.136532	0.0406501	0.0242114	0.0564868	0.0556391	0.0596723	0.00314452	0.036535	0.0504266	0.110047	0.109114	0.0146319	0.0289384	0.13886	0.128364	0.0104412	0.0782048
	0.0858017	0.080083	1005	0.0781668	0.0607317	0.0976311	0.107377		0.131833	0.250463	0.00409494	0.0471036	0.0562854	0.0487664	0.0126327	0.0142924	0.0570957	0.1837	0.092408	0.0843355	0.140228	0.0264122	0.0459645	0.0457495	0.0976293	0.00581316	0.0798874	0.0635963	0.0778373	0.372722	0.0439956	0.0227776	0.117724	0.120974	0.0271552	0.130972
	0.0744694	0.0605968	1010	0.0684335	0.0646952	0.0791054	0.0578485		0.0834847	0.237179	0.0164387	0.014751	0.0551823	0.0299512	0.0217548	0.0193955	0.102407	0.219211	0.0844917	0.131032	0.0452386	0	0.0823518	0.069331	0.0658333	0.0103932	0.0264362	0.120054	0.120047	0.11711	0.0155991	0.0522084	0.144341	0.0956512	0.012247	0.0930213
	0.0709001	0.0659564	1015	0.0800756	0.0799958	0.0548594	0.0405104		0.0383798	0.174493	0.00532927	0.0888454	0.0173795	0.0402837	0.00935051	0.0719339	0.0531845	0.118939	0.081676	0.0883489	0.318453	0.0158232	0.0880483	0.0141311	0.053773	0.0111774	0.0413221	0.0377637	0.10054	0.0925229	0.146105	0.0119195	0.115902	0.0862652	0.0101516	0.0531612
	0.118054	0.16744	1020	0.101285	0.159147	0.108458	0.15224		0.0385846	0.212555	0.0146725	0.0420381	0.0211296	0.0197844	0.00763013	0.0176198	0.0509593	0.110748	0.185384	0.0843801	0.631392	0.000111347	0.0858003	0.0119043	0.263406	0.0232331	0.0239474	0.0364375	0.491925	0.0816546	0.0470176	0.0184834	0.108148	0.104823	0.0351971	0.536549
	0.0996462	0.0955741	1025	0.0888096	0.0745679	0.109402	0.124873		0.0481169	0.227973	0.00640527	0.04082	0.12207	0.114801	0.256953	0.0154799	0.115602	0.101717	0.0834745	0.0753867	0.113997	0.0128679	0.0980519	0.0134415	0.0582153	0.0266086	0.0157651	0.136154	0.165716	0.436655	0.048069	0.0190801	0.125388	0.220726	0.00809685	0.0824635
	0.0766766	0.0653351	1030	0.0782831	0.0753831	0.0644058	0.0404679		0.02314	0.217885	0.00278355	0.0280257	0.10755	0.0592002	0.00284547	0.0319967	0.0908	0.0878949	0.1073	0.0877847	0.0351672	0.00522133	0.0929002	0.0366374	0.253368	0.0267054	0.042681	0.0607486	0.185951	0.0726345	0.0914668	0.00734735	0.162744	0.100003	0.0111044	0.115058
	0.0946343	0.112355	1035	0.104229	0.144128	0.0768901	0.0475091		0.00133377	0.374448	0.00949337	0.0128051	0.0659392	0.0794085	0.00717391	0.0719852	0.112034	0.088834	0.13893	0.0646543	0.527473	0.0140862	0.106462	0.00986655	0.0928976	0.0889412	0.0451856	0.0380476	0.136308	0.0659895	0.0982825	0.0122315	0.135966	0.122168	0.00535024	0.123467
	0.11833	0.146501	1040	0.144155	0.179587	0.0854533	0.0839633		0.0105933	0.258869	0.0391797	0.0292992	0.292215	0.0127597	0.00584813	0.00140367	0.348782	0.188787	0.117439	0.153653	0.0734289	0.0896088	0.0712236	0.00389282	0.679203	0.0237422	0.020663	0.0638858	0.0667733	0.064997	0.16154	0.0182972	0.110471	0.130499	0.00702356	0.269169
	0.0809538	0.0499351	1045	0.0782486	0.0572683	0.0859163	0.0419694		0.117687	0.160273	0.037885	0.015764	0.013904	0.0285433	0.0593188	0.0331676	0.185735	0.100736	0.137742	0.114533	0.0572228	0.0226962	0.136855	0.0736003	0.135605	0.0310773	0.0387901	0.0516532	0.0696483	0.0875732	0.113051	0.0659624	0.125563	0.134192	0.00701389	0.110913
	0.0932621	0.0762588	1050	0.0860041	0.074364	0.105425	0.0844297		0.0596144	0.125011	0.0976576	0.139202	0.0355789	0.0246006	0	0.0059981	0.107166	0.162819	0.275787	0.0630973	0.235242	0.0435756	0.198866	0.00615785	0.078381	0.0409543	0.0491705	0.0656038	0.0755961	0.0909565	0.105295	0.0132891	0.25437	0.134818	0.00875976	0.113771
	0.0826586	0.068818	1055	0.0806244	0.0780956	0.0837356	0.0598987		0.0793196	0.0985344	0.0676631	0.0180265	0.0230735	0.0102884	0.00993775	0.00951529	0.111513	0.154505	0.0910432	0.079927	0.124118	0.0399071	0.128765	0.0263935	0.323392	0.0385953	0.0517526	0.0698239	0.103359	0.0634954	0.0942968	0.0249976	0.146583	0.196515	0.0102697	0.11883
	0.111249	0.114733	1060	0.117136	0.135371	0.101912	0.0888562		0.115823	0.132272	0.0484711	0.0409455	0.0527333	0.055203	0.0388368	0.0112591	0.129614	0.0824559	0.296103	0.0501971	0.364891	0.041987	0.139916	0.0191657	0.0997153	0.0344441	0.0664989	0.0599786	0.11977	0.0613567	0.513609	0.0206749	0.146052	0.213511	0.00977082	0.149727
	0.0961	0.107034	1065	0.112962	0.131344	0.0754457	0.0628451		0.131718	0.150242	0.0374652	0.0723965	0.0334571	0.0161093	0.0209313	0.0112461	0.118867	0.0196078	0.0485857	0.054417	0.546796	0.0466465	0.105164	0.0511284	0.201687	0.0530365	0.0568213	0.0417711	0.0535035	0.1361	0.111933	0.0144673	0.198907	0.204496	0.00955798	0.143741
	0.0858625	0.07095	1070	0.0803481	0.0588103	0.0797679	0.0768322		0.0934536	0.208191	0.0515967	0.062802	0.0251843	0.0239031	0.0197853	0.0109113	0.114356	0.0447243	0.0538505	0.0527366	0.138326	0.0372047	0.149201	0.0100875	0.126401	0.050696	0.0802166	0.0306825	0.241132	0.1014	0.1222	0.0141511	0.152412	0.272867	0.0107069	0.104968
	0.161507	0.22607	1075	0.125574	0.132046	0.14169	0.215568		0.0800824	0.262939	0.0369374	0.0187514	0.073105	0.0366644	0.0358439	0.0538582	0.144146	0.159938	0.0511558	0.0855353	0.124945	0.0301386	0.0543399	0.0412485	0.534584	0.110277	0.13331	0.0291169	0.954409	0.092114	0.228549	0.01704	0.164531	0.188473	0.00975663	0.770397
	0.080633	0.0605168	1080	0.0914	0.0657657	0.0664411	0.0544731		0.0695672	0.13677	0.0366633	0.0443343	0.107271	0.0236621	0.0157881	0.0175333	0.241477	0.0204876	0.0851599	0.0542345	0.101098	0.0383962	0.0706352	0.0474458	0.199169	0.0318516	0.0646724	0.121711	0.0644725	0.039799	0.116903	0.0453418	0.124959	0.199364	0.00851661	0.130442
	0.0910655	0.0795751	1085	0.103727	0.0910668	0.0735866	0.0636707		0.167214	0.130826	0.0397831	0.0623665	0.0374276	0.0250943	0.0380762	0.0164656	0.0819511	0.0310891	0.0567509	0.0364228	0.207857	0.041101	0.0832331	0.0688625	0.220983	0.0251899	0.0526607	0.0421056	0.0807465	0.111382	0.329798	0.0201905	0.169594	0.23749	0.0247859	0.110387
	0.119812	0.121794	1090	0.137361	0.138502	0.0857168	0.0928296		0.0765225	0.23331	0.0413416	0.0232725	0.0472161	0.0744039	0.00858911	0.0190552	0.418748	0.00641458	0.0872853	0.0481672	0.150868	0.0482727	0.0933231	0.055765	0.233945	0.0248588	0.39124	0.0191041	0.214067	0.0430321	0.278033	0.0182293	0.194569	0.167411	0.00685889	0.33082
	0.0959656	0.0806011	1095	0.117353	0.0897215	0.0625365	0.0586469		0.10411	0.175678	0.0146988	0.266786	0.225513	0.0348314	0.0077361	0.0300773	0.086564	0.0411237	0.097249	0.0361933	0.0979439	0.033155	0.0289376	0.0589221	0.227584	0.0206034	0.0650521	0.225986	0.12148	0.0631868	0.0764923	0.02429	0.209457	0.220197	0.00932849	0.0838616
	0.109448	0.130214	1100	0.116862	0.114192	0.0568087	0.0434632		0.11213	0.209074	0.0166261	0.0263218	0.037946	0.0656058	0.00728695	0.105781	0.144239	0.00348023	0.120105	0.0352753	0.361882	0.0311111	0.0161872	0.0564978	0.271551	0.0351186	0.0758221	0.0413848	0.569838	0.0588551	0.0693992	0.0323764	0.322693	0.141352	0.0179024	0.0786927
	0.107412	0.0829392	1105	0.120133	0.0937593	0.0814472	0.0609311		0.0723712	0.153656	0.019092	0.105264	0.0880657	0.0261497	0.0182809	0.131273	0.0829229	0.114336	0.0923863	0.0473545	0.34915	0.0501093	0.0450042	0.0530652	0.194403	0.036811	0.0791349	0.061687	0.189493	0.187779	0.197375	0.0208485	0.27746	0.135842	0.0136183	0.164605
	0.0969807	0.10658	1110	0.109323	0.132094	0.0737122	0.0575839		0.0949176	0.159586	0.00734313	0.0162059	0.0231288	0.0919343	0.00899463	0.16527	0.529173	0.0124857	0.0863561	0.0383971	0.0703186	0.0547975	0.0388489	0.0653539	0.173435	0.114228	0.0497635	0.0218248	0.155462	0.0763156	0.0906812	0.0215739	0.243941	0.210509	0.00872898	0.0858863
	0.121491	0.0948659	1115	0.12863	0.0921853	0.107251	0.105201		0.0949485	0.19471	0.020808	0.0515507	0.0490347	0.109429	0.162491	0.11991	0.0710997	0.01867	0.180935	0.0909152	0.0238564	0.178686	0.0133779	0.0773774	0.22684	0.033092	0.328503	0.122335	0.163895	0.0880355	0.058395	0.163394	0.275277	0.100649	0.00953352	0.373989
	0.0980235	0.100801	1120	0.106758	0.104895	0.0739488	0.0927661		0.12465	0.148371	0.00822351	0.0192548	0.0359161	0.0279467	0.0561241	0.0904822	0.0700281	0.033316	0.334363	0.095623	0.375704	0.0435489	0.0300678	0.0491035	0.201803	0.0309387	0.0972314	0.00646551	0.223096	0.100846	0.0358309	0.0140689	0.296894	0.0725445	0.0101961	0.112017
	0.115106	0.137405	1125	0.121433	0.0910186	0.0536354	0.0356525		0.125221	0.177105	0.0339669	0.106945	0.117162	0.0364925	0.00566537	0.0879239	0.276722	0.0363591	0.0569466	0.0584287	0.0693514	0.0326759	0.00667173	0.086939	0.244591	0.0297991	0.246202	0.033538	0.690067	0.103751	0.0999803	0.0123239	0.250355	0.0781693	0.0110592	0.10857
	0.0844351	0.0769125	1130	0.0835856	0.0705567	0.0649209	0.0536177		0.123477	0.138476	0.0154634	0.0212458	0.0208126	0.0346221	0.0426407	0.17881	0.0831284	0.0271368	0.0845716	0.0648981	0.00370748	0.0306566	0.0257541	0.0860485	0.186059	0.026422	0.0673795	0.00775895	0.312682	0.163078	0.123082	0.0113923	0.224714	0.0917133	0.0205237	0.147928
	0.132732	0.145103	1135	0.136831	0.165917	0.0979142	0.0641871		0.143295	0.189108	0.0805457	0.0255123	0.0226288	0.204918	0.0118912	0.137448	0.094826	0.0978125	0.103374	0.0738563	0.0256345	0.2424	0.00628212	0.0752247	0.181491	0.0312041	0.114528	0.00520992	0.450145	0.112338	0.681431	0.0352453	0.227016	0.126939	0.0130181	0.203172
	0.10607	0.0918798	1140	0.109468	0.103742	0.0906751	0.0710546		0.117953	0.230936	0.0248099	0.0241223	0.0284322	0.0341315	0.0221428	0.098613	0.0771217	0.0469722	0.233225	0.0585188	0.053191	0.0370923	0.0415419	0.0834806	0.351422	0.0910443	0.0983659	0.0446097	0.221029	0.116975	0.204201	0.0241881	0.289203	0.0958536	0.015566	0.205203
	0.145796	0.186498	1145	0.109622	0.0784844	0.188435	0.281732		0.116674	0.282695	0.012417	0.0316969	0.0457336	1	0.0341543	0.135893	0.10706	0.0646376	0.278243	0.0844383	0.016298	0.222731	0.0775119	0.0902152	0.147369	0.046041	0.153674	0.0465847	0.25554	0.127198	0.100964	0.0292382	0.204153	0.106713	0.0238352	0.240569
	0.112343	0.0868793	1150	0.132134	0.096695	0.0741579	0.0552762		0.10162	0.247689	0.0121533	0.192508	0.0377792	0.0526512	0.0753525	0.0764248	0.262912	0.0582017	0.194422	0.0969562	0.0245574	0.0265065	0.0256999	0.0756542	0.109259	0.0355542	0.315231	0.0891871	0.215721	0.104348	0.204496	0.0205934	0.238266	0.114799	0.0154019	0.12166
	0.107398	0.10361	1155	0.126851	0.125778	0.0783849	0.0609664		0.0829651	0.382761	0.0144573	0.0497679	0.0133306	0.0222198	0.0217228	0.0985384	0.337276	0.134378	0.109055	0.0896584	0.0116934	0.0321108	0.0153145	0.0572266	0.107056	0.0594276	0.0739627	0.136854	0.115312	0.191216	0.100935	0.0140361	0.385476	0.134932	0.105502	0.109971
	0.0940095	0.0681691	1160	0.0908543	0.0560832	0.0947194	0.0873522		0.0671679	0.175359	0.0125512	0.0405567	0.0113184	0.039034	0.100324	0.0981157	0.122885	0.28478	0.0421676	0.134592	0.00793361	0.0639707	0.050402	0.139609	0.158663	0.0262662	0.110327	0.0802745	0.136684	0.107134	0.0844016	0.0128399	0.184571	0.127758	0.0132101	0.199372
	0.0985806	0.0791169	1165	0.09092	0.0694063	0.0930646	0.0786732		0.0626347	0.220573	0.0191172	0.0217419	0.0154868	0.0629798	0.0250813	0.168139	0.122387	0.169273	0.267731	0.103862	0.0147661	0.0451365	0.0154879	0.0639044	0.112799	0.0451095	0.108157	0.0730148	0.281827	0.106643	0.122006	0.0101691	0.222252	0.133039	0.0166831	0.130257
	0.0929371	0.0830961	1170	0.103557	0.100702	0.0756902	0.0537151		0.0547426	0.20586	0.00524337	0.0261487	0.0357524	0.0836654	0.0184942	0.062148	0.0622424	0.106218	0.0475406	0.0990685	0.139793	0.0557737	0.0304921	0.116852	0.13163	0.0282736	0.0975517	0.102495	0.11274	0.131884	0.123691	0.0108077	0.427757	0.108227	0.0137574	0.163387

## Sheet: Figure 2 panel c, e
	panel c	HF values
	Responsive participants
	Participant		group	control condition	zen garden condition
	0		0	0.0674099	0.157518
	1		0	0.148906	0.372431
	4		0	0.0800856	0.0699199
	5		0	0.0490799	0.115573
	7		0	0.0539501	0.123881
	8		0	0.0794735	0.190523
	9		0	0.167291	0.15897
	12		0	0.0784105	0.208511
	13		0	0.144236	0.229137
	14		0	0.113402	0.179369
	17		0	0.228614	0.220664
	23		0	0.0658633	0.249515
	24		0	0.0632355	0.0964239
	28		0	0.137232	0.255752
	31		0	0.158874	0.190408
	33		0	0.0233443	0.035326
	panel e	HF values
	Unresponsive participants
	Participant		group	control condition	zen garden condition
	2	0	1	0.0285264	0.122128
	6	0	1	0.0500147	0.0979093
	10	0	1	0.0986052	0.0884516
	11	0	1	0.15501	0.312616
	15	0	1	0.04327	0.226671
	16	0	1	0.0609885	0.104165
	20	0	1	0.0731434	0.0948428
	26	0	1	0.128761	0.139834
	30	0	1	0.0725215	0.084152
	32	0	1	0.134342	0.175347
	34	0	1	0.214889	0.136939
																								panel e

## Sheet: Figure 3 panel a, b, d
	Zen garden condition, averaged and std LF/HF values across datapoints (average of 60 seconds, step size of 5 seconds)
	Panel a			Panel b		Panel d
	Avg (all participants)	Std (all participants)	Time value (in seconds)	Avg (responsive participants)	Std (responsive participants)	Avg (unresponsive participants)	Std (unresponsive participants)		Fratio_avg_00	Fratio_avg_01	Fratio_avg_02	Fratio_avg_04	Fratio_avg_05	Fratio_avg_06	Fratio_avg_07	Fratio_avg_08	Fratio_avg_09	Fratio_avg_10	Fratio_avg_11	Fratio_avg_12	Fratio_avg_13	Fratio_avg_14	Fratio_avg_15	Fratio_avg_16	Fratio_avg_17	Fratio_avg_20	Fratio_avg_23	Fratio_avg_24	Fratio_avg_25	Fratio_avg_26	Fratio_avg_28	Fratio_avg_30	Fratio_avg_31	Fratio_avg_32	Fratio_avg_33	Fratio_avg_34
	0.241727	0.183972	60	0.227076	0.183918	0.270902	0.196511		0.132995	0.772879	0.50039	0.133815	0.275187	0.293709	0.111061	0.25298	0.119952	0.0670321	0.276335	0.564477	0.134279	0.132692	0.688361	0.01422	0.179677	0.18558	0.126126	0.211096	0.155202	0.365828	0.219824	0.0902019	0.0995838	0.275014	0.166595	0.223256
	0.257266	0.142194	65	0.265197	0.135276	0.25816	0.158656		0.140859	0.631016	0.305594	0.223638	0.319208	0.286919	0.092876	0.229801	0.266214	0.258941	0.186146	0.501861	0.116331	0.243542	0.602096	0	0.203709	0.192543	0.232964	0.290146	0.120543	0.385651	0.306939	0.0877381	0.227805	0.333216	0.21625	0.200912
	0.329287	0.174496	70	0.345426	0.17893	0.326897	0.168478		0.180679	0.633197	0.555265	0.460894	0.506257	0.440734	0.136591	0.407554	0.281025	0.354114	0.319057	0.670082	0.0933356	0.428251	0.576568	0.0282233	0.1561	0.241647	0.220846	0.187725	0.0973395	0.330702	0.499983	0.109719	0.292267	0.396884	0.372029	0.242956
	0.36729	0.197081	75	0.377831	0.19058	0.365875	0.218781		0.161721	0.643842	0.51445	0.645792	0.41675	0.661033	0.132286	0.31455	0.440073	0.28507	0.369757	0.681132	0.134101	0.213796	0.76109	0.0439878	0.187695	0.225444	0.236038	0.444857	0.214193	0.20462	0.559641	0.135661	0.48985	0.421091	0.343172	0.402427
	0.392101	0.196637	80	0.431794	0.170561	0.358388	0.223627		0.276231	0.618955	0.432297	0.558546	0.409499	0.764538	0.232633	0.345628	0.413505	0.318956	0.367521	0.721824	0.175296	0.574609	0.606837	0.0528833	0.161684	0.164747	0.299884	0.547023	0.127868	0.129892	0.560542	0.138437	0.430609	0.43955	0.582235	0.526611
	0.407159	0.176266	85	0.448025	0.147919	0.360239	0.209948		0.334255	0.476201	0.377253	0.607154	0.575959	0.622533	0.390668	0.476567	0.490938	0.380201	0.531011	0.553121	0.160623	0.584283	0.536107	0.0864157	0.166017	0.121447	0.281569	0.596112	0.269443	0.107442	0.596379	0.151608	0.479821	0.429615	0.398726	0.618997
	0.440318	0.198355	90	0.490573	0.184165	0.383421	0.211134		0.378745	0.40014	0.429065	0.671432	0.452194	0.446166	0.40602	0.572377	0.522172	0.421402	0.597168	0.629134	0.194525	0.627788	0.477619	0.114178	0.161025	0.126222	0.307614	0.559997	0.262098	0.126158	0.488666	0.189885	0.591424	0.596214	0.885924	0.69356
	0.490361	0.2222	95	0.57028	0.218674	0.380696	0.193924		0.492571	0.380346	0.512086	0.826492	0.728411	0.529204	0.53335	0.605463	0.606181	0.421269	0.433611	0.724769	0.20132	0.620309	0.437899	0.0997909	0.113379	0.176359	0.306094	0.648533	0.417967	0.155033	0.789185	0.178347	0.809311	0.619559	0.738774	0.624502
	0.499366	0.229098	100	0.560691	0.225246	0.419239	0.227008		0.520252	0.390992	0.669551	0.725858	0.699538	0.265001	0.546984	0.462247	0.550466	0.451851	0.541264	0.720194	0.186864	0.654989	0.423576	0.49908	0.0929366	0.15508	0.310393	0.706152	0.399546	0.152497	0.819716	0.0784047	0.900182	0.636028	0.683298	0.739295
	0.524968	0.235619	105	0.585842	0.258147	0.458268	0.182585		0.651712	0.494358	0.616319	1	0.725183	0.485589	0.44644	0.575442	0.52498	0.462702	0.557626	0.718903	0.157734	0.583988	0.403873	0.41784	0.148417	0.155615	0.310281	0.394699	0.284674	0.156996	0.809661	0.434176	0.913445	0.585157	0.918235	0.765054
	0.537748	0.268823	110	0.617582	0.298224	0.437758	0.193305		0.679293	0.471308	0.575205	0.956831	0.77017	0.309043	0.507249	0.282915	0.504557	0.52479	0.629095	0.742866	0.140631	0.690279	0.391049	0.43159	0.153157	0.135384	0.244043	0.987093	0.360291	0.0756947	0.79159	0.510073	0.959332	0.618551	1	0.614869
	0.55764	0.231137	115	0.626104	0.254666	0.467247	0.17162		0.645811	0.463309	0.541474	0.920297	0.713312	0.396187	0.489302	0.812666	0.614009	0.547002	0.534035	0.600319	0.133384	0.79635	0.405945	0.536998	0.146231	0.210833	0.313764	0.84306	0.456533	0.11759	0.805826	0.602722	0.79271	0.555059	0.927314	0.691873
	0.53084	0.252915	120	0.612435	0.286889	0.425592	0.155656		0.678631	0.316696	0.509123	0.843676	0.727626	0.376587	0.614062	0.668211	0.380079	0.397259	0.43456	0.810933	0.106291	0.638793	0.284367	0.550927	0.126406	0.308398	0.257401	0.966678	0.383043	0.108451	0.856379	0.620113	0.957619	0.458426	0.849474	0.633303
	0.497481	0.235169	125	0.571489	0.264296	0.393592	0.154069		0.729302	0.35891	0.537378	0.91595	0.569767	0.260272	0.566854	0.78886	0.479328	0.346206	0.538896	0.530768	0.100957	0.45549	0.269138	0.553194	0.203862	0.239476	0.176091	0.792277	0.456133	0.117961	0.743943	0.560011	0.974403	0.451487	0.757057	0.455493
	0.509408	0.22874	130	0.570529	0.259467	0.417089	0.157455		0.85558	0.519857	0.469159	0.766786	0.534323	0.294739	0.550263	0.731809	0.41784	0.274222	0.506186	0.628416	0.0987984	0.509181	0.295161	0.556743	0.278976	0.386118	0.0788766	0.686005	0.546962	0.134961	0.889616	0.693388	0.975	0.474832	0.607142	0.502475
	0.497786	0.216522	135	0.572496	0.241038	0.391401	0.134123		0.87691	0.541917	0.45558	0.661286	0.629814	0.277885	0.597244	0.64261	0.417534	0.335138	0.456036	0.643989	0.171082	0.545076	0.331392	0.53703	0.268132	0.293595	0.128202	0.661619	0.47266	0.18671	0.868615	0.672467	0.997272	0.380119	0.508631	0.379462
	0.534904	0.224958	140	0.587321	0.253794	0.469225	0.171835		0.904227	0.518774	0.707817	0.872193	0.542707	0.378461	0.687251	0.66843	0.342984	0.412643	0.523556	0.639429	0.294264	0.485076	0.349394	0.696975	0.265118	0.384735	0.137054	0.681858	0.418677	0.254046	0.947385	0.679678	0.95981	0.539567	0.450581	0.234608
	0.514559	0.172792	145	0.553503	0.179679	0.455253	0.160642		0.880263	0.440492	0.562518	0.628945	0.611076	0.476952	0.646321	0.525272	0.338851	0.378911	0.585332	0.582253	0.413333	0.712838	0.323312	0.657478	0.290834	0.339142	0.235964	0.72003	0.54381	0.21091	0.627746	0.718955	0.753896	0.448214	0.447935	0.306064
	0.568096	0.197251	150	0.622184	0.188822	0.504131	0.199426		1	0.596659	0.608726	0.703176	0.488279	0.622707	0.833921	0.608338	0.382964	0.47387	0.568383	0.582027	0.480853	0.657443	0.32585	0.543467	0.412151	0.418841	0.468438	0.713106	0.406299	0.145195	0.897638	0.847127	0.769189	0.69618	0.360769	0.295099
	0.571581	0.179264	155	0.646299	0.156885	0.475733	0.169754		0.763895	0.603395	0.452919	0.696549	0.583909	0.519235	0.896853	0.586685	0.342632	0.455746	0.533882	0.684182	0.501771	0.658845	0.338691	0.550965	0.48182	0.343173	0.649812	0.600401	0.43042	0.200275	0.917184	0.841839	0.860073	0.618668	0.512775	0.377674
	0.609172	0.170685	160	0.683661	0.14843	0.519842	0.153562		0.821033	0.561296	0.646117	0.720482	0.63821	0.629166	0.875585	0.607471	0.437689	0.524827	0.591249	0.687582	0.632232	0.783268	0.353606	0.605436	0.434666	0.396252	0.678942	0.714499	0.399984	0.208344	0.950386	0.606633	0.844207	0.721766	0.551029	0.434869
	0.584201	0.16989	165	0.64925	0.139078	0.51456	0.171062		0.715893	0.537403	0.691238	0.662063	0.469223	0.568307	0.906095	0.550616	0.393892	0.433982	0.639884	0.712698	0.665376	0.731702	0.271806	0.59	0.551066	0.383781	0.681778	0.619512	0.309471	0.211227	0.868704	0.628975	0.780589	0.736789	0.541397	0.504174
	0.60857	0.170555	170	0.669776	0.14749	0.542503	0.169519		0.811262	0.651752	0.668357	0.695955	0.65733	0.679121	0.904443	0.484756	0.322814	0.455021	0.695364	0.699334	0.773318	0.873771	0.388705	0.620135	0.654738	0.383448	0.653536	0.52681	0.356009	0.190383	0.779263	0.660797	0.652458	0.71035	0.574882	0.515848
	0.611331	0.172686	175	0.653079	0.145617	0.575219	0.192761		0.822642	0.602115	0.71802	0.51046	0.596826	0.760039	0.757168	0.564081	0.256117	0.440612	0.733046	0.709046	0.862542	0.799968	0.331075	0.623111	0.689405	0.32785	0.656902	0.602267	0.340607	0.268131	0.766899	0.678511	0.626813	0.754703	0.626009	0.692308
	0.59983	0.196489	180	0.632026	0.179392	0.591096	0.191482		0.785856	0.427972	0.708657	0.566148	0.463864	0.815274	0.843913	0.597585	0.238698	0.495103	0.723583	0.73346	1	0.549414	0.428362	0.623689	0.792134	0.209437	0.661039	0.650446	0.180763	0.365485	0.577444	0.634664	0.633607	0.748676	0.590844	0.749122
	0.629736	0.199583	185	0.682818	0.188818	0.592961	0.168208		0.744789	0.477837	0.594036	0.524316	0.704431	0.751341	0.800845	0.577418	0.264034	0.349034	0.636858	0.80106	0.988478	1	0.508661	0.820124	0.811014	0.343231	0.542862	0.599193	0.184962	0.401406	0.625144	0.700191	0.775162	0.696503	0.688508	0.721181
	0.594018	0.212262	190	0.635101	0.18903	0.575567	0.210545		0.692718	0.537713	0.650253	0.635992	0.475265	0.562312	0.642537	0.515412	0.148429	0.371283	0.730501	0.751782	0.940497	0.923684	0.459168	0.939988	0.760394	0.202684	0.590035	0.587591	0.139632	0.376519	0.580454	0.638705	0.806466	0.622847	0.572654	0.776981
	0.60525	0.20975	195	0.641101	0.197537	0.592893	0.197161		0.494606	0.558477	0.551126	0.588673	0.61192	0.651237	0.598724	0.558438	0.246098	0.402369	0.624877	0.744772	0.9173	0.888841	0.473446	1	1	0.355655	0.552908	0.574575	0.167548	0.367974	0.400395	0.6087	0.840577	0.659759	0.681307	0.826684
	0.566007	0.212451	200	0.578855	0.193706	0.585946	0.216396		0.595365	0.388652	0.720003	0.644807	0.542163	0.677431	0.378243	0.375771	0.244275	0.3888	0.679604	0.712712	0.724796	0.818287	0.474835	0.895874	0.923977	0.217205	0.496288	0.531708	0.141104	0.36846	0.376302	0.481777	0.74862	0.662313	0.759713	0.879101
	0.547591	0.204291	205	0.541644	0.182973	0.589028	0.217976		0.624659	0.35808	0.647547	0.547969	0.373601	0.631715	0.399731	0.514714	0.330826	0.527612	0.684919	0.661791	0.721157	0.755941	0.504312	0.87539	0.853604	0.339418	0.179231	0.524665	0.186942	0.282606	0.461325	0.382986	0.647769	0.6028	0.71125	1
	0.527398	0.205235	210	0.526838	0.19296	0.562593	0.205453		0.601405	0.465718	0.758999	0.590555	0.4783	0.563592	0.305718	0.488003	0.183093	0.516819	0.607325	0.697754	0.659736	0.742113	0.571312	0.926936	0.711126	0.220191	0.131735	0.506713	0.149197	0.36365	0.419142	0.317814	0.70097	0.614363	0.74733	0.727522
	0.526598	0.203034	215	0.52474	0.18467	0.56368	0.210538		0.678526	0.494704	0.621923	0.494654	0.416361	0.522375	0.36144	0.477263	0.367326	0.476055	0.633562	0.647558	0.578387	0.655995	0.554225	0.854206	0.730196	0.386917	0.0558099	0.4659	0.148419	0.218972	0.468664	0.31534	0.834811	0.739396	0.66825	0.877514
	0.514043	0.21023	220	0.505339	0.202033	0.562209	0.200445		0.652988	0.402335	0.686223	0.448441	0.446429	0.390948	0.303027	0.463989	0.36503	0.495833	0.622255	0.571906	0.513749	0.556382	0.474532	0.805082	0.670512	0.309996	0.0229221	0.447691	0.123485	0.308632	0.518912	0.458899	0.880915	0.729254	0.820196	0.902644
	0.484226	0.225485	225	0.475398	0.203982	0.538219	0.225923		0.60965	0.373163	0.680799	0.43902	0.413039	0.240444	0.256393	0.535541	0.427388	0.509286	0.581087	0.519956	0.435654	0.501697	0.470391	0.728273	0.569848	0.351633	0	0.389163	0.0315499	0.178074	0.429842	0.487461	0.889634	0.825591	0.816383	0.86737
	0.455949	0.187973	230	0.464459	0.167216	0.47202	0.208006		0.533685	0.465443	0.591194	0.405251	0.361823	0.316393	0.461787	0.509545	0.395241	0.531892	0.529043	0.527059	0.353352	0.362142	0.426401	0.659686	0.564671	0.173962	0.0444963	0.361557	0.143012	0.114137	0.612219	0.399984	0.7283	0.713819	0.744773	0.735707
	0.432317	0.186346	235	0.417253	0.150386	0.48043	0.220492		0.584858	0.42399	0.531815	0.233138	0.451233	0.274592	0.316201	0.581289	0.57769	0.554413	0.52877	0.492059	0.348461	0.233475	0.449688	0.520378	0.366857	0.389351	0.0991425	0.330855	0.144087	0.0906184	0.620556	0.302048	0.51265	0.766586	0.503589	0.876474
	0.454455	0.241352	240	0.433366	0.206794	0.514499	0.279316		0.647528	0.391782	0.377678	0.133648	0.608349	0.211451	0.28801	0.5351	0.625832	0.885084	0.64702	0.521931	0.366529	0.191318	0.459896	0.432439	0.440746	0.233753	0.0545159	0.232362	0.131384	0.120677	0.571871	0.624223	0.77645	1	0.547884	0.667271
	0.477224	0.258045	245	0.459916	0.233589	0.532871	0.287783		0.631125	0.55577	0.720097	0.0945456	0.740508	0.220227	0.25602	0.566304	0.547158	0.865317	0.66392	0.687775	0.360871	0.150314	0.452407	0.364481	0.485574	0.296826	0.0699515	0.244344	0.14203	0.0390327	0.718129	0.692466	0.745914	0.987985	0.504355	0.558819
	0.448241	0.253418	250	0.415692	0.218953	0.512836	0.302654		0.394782	0.548896	0.611194	0.0733074	0.69472	0.285418	0.274014	0.487671	0.58216	0.930803	0.656788	0.506307	0.352175	0.122852	0.44491	0.201237	0.341155	0.21101	0.077779	0.275191	0.258477	0.0984069	0.777567	0.785037	0.705495	0.976709	0.437005	0.439689
	0.436791	0.23506	255	0.400464	0.211428	0.499557	0.272936		0.688814	0.49586	0.462796	0.111861	0.596153	0.383482	0.284996	0.556653	0.259088	0.907753	0.68125	0.631651	0.415492	0.0339149	0.413044	0.203571	0.338992	0.277091	0.08337	0.244267	0.32759	0.0700508	0.621417	0.837762	0.565131	0.792628	0.479764	0.4657
	0.446952	0.25703	260	0.416254	0.244126	0.50372	0.286616		0.651071	0.393438	0.526875	0.102525	0.938096	0.583416	0.264408	0.497151	0.498791	0.987103	0.675291	0.501509	0.464633	0.0428886	0.381292	0.179531	0.330916	0.220335	0.0744134	0.231725	0.313685	0.0915414	0.739165	0.741176	0.551235	0.815972	0.378092	0.338388
	0.438113	0.263456	265	0.421626	0.260414	0.465916	0.290206		0.708616	0.55761	0.582776	0.110552	0.825802	0.649022	0.240059	0.688271	0.443878	0.885441	0.628099	0.602388	0.507834	0.0234209	0.254135	0.098616	0.269746	0.219789	0.060205	0.165182	0.396064	0.0667185	0.729913	0.754209	0.544185	0.725961	0.268348	0.260316
	0.416705	0.249326	270	0.407028	0.255501	0.435232	0.262969		0.74174	0.502074	0.397677	0.128443	0.936743	0.684211	0.219022	0.596781	0.354752	0.78738	0.638675	0.529087	0.502657	0.0345911	0.307697	0.0797286	0.217109	0.26978	0.0725235	0.178548	0.367749	0.0760422	0.636287	0.563985	0.498951	0.756569	0.363131	0.225812
	0.408175	0.268953	275	0.387255	0.267691	0.444006	0.292153		0.736423	0.529086	0.477949	0.0669723	1	0.952536	0.375598	0.458154	0.343173	0.789953	0.631106	0.422247	0.566872	0.000286647	0.20699	0.194161	0.196983	0.188369	0.0704276	0.164128	0.348771	0.0501689	0.619599	0.569758	0.233974	0.614162	0.41215	0.208916
	0.401946	0.230719	280	0.368455	0.222607	0.439916	0.254196		0.603883	0.419359	0.414132	0.0879298	0.863648	0.929676	0.261395	0.439627	0.38115	0.507665	0.622049	0.437364	0.497608	0.0578199	0.253253	0.345766	0.1583	0.193298	0.114443	0.133994	0.52015	0.0412542	0.611153	0.631826	0.406991	0.633607	0.420608	0.266545
	0.43362	0.255903	285	0.42661	0.277326	0.430764	0.243517		0.773071	0.611362	0.484341	0.137056	0.989475	0.941466	0.699493	0.474954	0.227604	0.635208	0.493035	0.495588	0.491794	0.0224512	0.209424	0.384534	0.18027	0.358819	0.106167	0.104	0.577176	0.0438183	0.607131	0.512583	0.518506	0.501223	0.386844	0.173956
	0.39785	0.249413	290	0.368601	0.233625	0.421188	0.282234		0.699532	0.548849	0.381734	0.0619627	0.451227	1	0.771042	0.408071	0.215081	0.833043	0.413605	0.425637	0.443519	0.0130481	0.170124	0.362175	0.162809	0.256031	0.100638	0.0808642	0.609126	0.0450227	0.524463	0.383537	0.501318	0.555299	0.489551	0.232502
	0.388595	0.250579	295	0.378629	0.264695	0.394216	0.251575		0.855567	0.398121	0.466407	0.0782548	0.619174	0.955863	0.672235	0.438637	0.189973	0.687969	0.20239	0.32474	0.390472	0.0459825	0.176942	0.412979	0.105644	0.441265	0.0921125	0.04949	0.486233	0.0805805	0.514907	0.226149	0.55672	0.404161	0.72603	0.281672
	0.397126	0.273135	300	0.390799	0.299266	0.399609	0.257817		0.807044	0.378077	0.371926	0.0409471	0.528889	0.856608	0.969702	0.418626	0.15354	0.780835	0.171855	0.277452	0.393534	0.0547887	0.172276	0.430591	0.0678136	0.504565	0.093278	0.0861996	0.471047	0.0851231	0.686678	0.156791	0.598181	0.563307	0.698037	0.301821
	0.387134	0.266606	305	0.376277	0.296573	0.398618	0.243765		0.777047	0.380338	0.391346	0.0283485	0.431929	0.939897	0.975752	0.435893	0.161766	0.574738	0.127446	0.252882	0.322438	0.0211744	0.216496	0.451958	0.0811632	0.535103	0.153501	0.0577171	0.434514	0.165987	0.770973	0.151403	0.569333	0.529668	0.60018	0.300757
	0.366914	0.249562	310	0.367206	0.299888	0.365391	0.182324		0.758802	0.355322	0.427831	0.0322069	0.382084	0.632454	0.927146	0.400391	0.169719	0.645088	0.299997	0.128059	0.281483	0.0846175	0.236826	0.340179	0.0880091	0.357581	0.139331	0.0566491	0.378989	0.0907527	0.840394	0.135731	0.539851	0.530947	0.69123	0.321918
	0.378133	0.234011	315	0.365397	0.280849	0.405554	0.165819		0.678096	0.264388	0.320824	0.0299046	0.322382	0.565084	0.950864	0.413185	0.283689	0.596079	0.488287	0.317732	0.198637	0.138331	0.356143	0.550407	0.109083	0.429503	0.160392	0.0391202	0.280263	0.0884239	0.847904	0.16959	0.459958	0.53576	0.632693	0.360994
	0.394962	0.247944	320	0.367947	0.275845	0.453844	0.20549		0.684495	0.368093	0.299354	0.0180905	0.319781	0.511644	0.884441	0.357444	0.250961	0.788528	0.641938	0.254107	0.200291	0.130762	0.311243	0.615188	0.103653	0.486174	0.144115	0.0851071	0.179499	0.107751	0.743053	0.192209	0.588463	0.560921	0.754295	0.477329
	0.402169	0.243605	325	0.363362	0.261299	0.46486	0.224961		0.668793	0.356013	0.32408	0.0166091	0.267832	0.280192	0.59688	0.346799	0.330248	0.821527	0.726059	0.342486	0.19992	0.141224	0.358094	0.686766	0.11875	0.513699	0.156115	0.060925	0.333488	0.169963	0.922884	0.166054	0.599203	0.596816	0.689114	0.470207
	0.377077	0.236181	330	0.348989	0.247477	0.429691	0.229699		0.615526	0.348533	0.198775	0.0449716	0.31719	0.224856	0.556785	0.367305	0.372015	0.854269	0.705127	0.407868	0.138238	0.119124	0.366722	0.464142	0.131689	0.491304	0.235202	0.0514458	0.247725	0.170036	0.967178	0.160115	0.288139	0.557552	0.622611	0.5337
	0.366948	0.230567	335	0.345812	0.24894	0.416014	0.207735		0.597068	0.21136	0.164143	0.0368217	0.426395	0.267625	0.48149	0.471539	0.312802	0.723197	0.688453	0.358223	0.1074	0.108372	0.341395	0.401333	0.137983	0.535456	0.183804	0.0627745	0.165414	0.191847	0.931234	0.153924	0.453602	0.564665	0.652121	0.544109
	0.343104	0.203322	340	0.319448	0.219745	0.391479	0.182637		0.498787	0.34563	0.239603	0.0702042	0.366902	0.25949	0.416616	0.426146	0.284488	0.673718	0.70058	0.322482	0.169148	0.0980374	0.354441	0.337595	0.149563	0.470694	0.129805	0.0695611	0.189473	0.184308	0.943166	0.159067	0.392757	0.468132	0.42788	0.458644
	0.343688	0.218056	345	0.330881	0.217452	0.376164	0.231754		0.511849	0.339822	0.160713	0.0908576	0.381134	0.202902	0.420183	0.416771	0.38817	0.645718	0.861213	0.318282	0.138741	0.119783	0.340042	0.331261	0.157853	0.51937	0.117314	0.0774744	0.191376	0.164661	0.888668	0.09203	0.341276	0.385953	0.585911	0.433947
	0.317765	0.192228	350	0.293695	0.174663	0.363825	0.221969		0.555259	0.311456	0.187502	0.0964296	0.381317	0.283953	0.277631	0.451319	0.253106	0.668769	0.828358	0.274687	0.10213	0.0856856	0.334918	0.31581	0.145062	0.448452	0.12043	0.167517	0.196235	0.130108	0.548902	0.0870416	0.315812	0.309275	0.612373	0.407886
	0.34045	0.234916	355	0.328161	0.22172	0.369858	0.269181		0.509307	0.47818	0.0885608	0.0954783	0.411073	0.265363	0.184555	0.37168	0.530501	0.605204	1	0.349532	0.0962684	0.0975226	0.491239	0.309497	0.136528	0.388272	0.129686	0.152776	0.21358	0.107048	0.822309	0.0652823	0.25163	0.346727	0.633554	0.401242
	0.312113	0.200262	360	0.317856	0.179736	0.316011	0.240707		0.540465	0.480576	0.0979148	0.0968676	0.36026	0.220651	0.142545	0.427507	0.495493	0.540093	0.901654	0.331088	0.0834861	0.152013	0.23401	0.239188	0.144613	0.321039	0.11856	0.222463	0.177354	0.145487	0.597137	0.040632	0.371607	0.42533	0.521008	0.31012
	0.301009	0.198367	365	0.31746	0.205777	0.295351	0.195499		0.612928	0.495276	0.109337	0.0995202	0.396243	0.228721	0.164489	0.464896	0.414978	0.361609	0.793472	0.182206	0.085763	0.0724771	0.331109	0.261326	0.124096	0.384205	0.109055	0.230121	0.100038	0.16209	0.669768	0.0513826	0.403664	0.245935	0.553884	0.319675
	0.29288	0.191002	370	0.316469	0.199517	0.277865	0.182063		0.588117	0.47677	0.22535	0.122896	0.403984	0.216048	0.129039	0.559821	0.368926	0.242792	0.723557	0.209277	0.0815011	0.0397588	0.269503	0.215969	0.119509	0.48196	0.131158	0.282713	0.0806275	0.16271	0.618345	0.0307544	0.43357	0.281586	0.498125	0.206281
	0.293616	0.194545	375	0.3186	0.211897	0.27214	0.1751		0.681566	0.431205	0.433989	0.113312	0.382786	0.294495	0.130757	0.5367	0.338916	0.270164	0.632235	0.262585	0.104343	0.0625281	0.244248	0.0901639	0.0781402	0.383125	0.0851983	0.377861	0.130125	0.0941646	0.661161	0.0384428	0.304809	0.349068	0.545729	0.163441
	0.310407	0.192765	380	0.349339	0.208888	0.266493	0.168446		0.665131	0.491497	0.49092	0.147289	0.369532	0.284431	0.183278	0.593975	0.319025	0.21769	0.591962	0.502308	0.119726	0.013195	0.262472	0.170293	0.0902579	0.338086	0.122662	0.407289	0.170545	0.0951228	0.534177	0.0300102	0.465292	0.329251	0.564788	0.121191
	0.317046	0.207487	385	0.354411	0.227481	0.277271	0.179085		0.782933	0.566983	0.484077	0.115823	0.253202	0.299708	0.267823	0.591716	0.268296	0.196189	0.585309	0.396031	0.0860398	0.0495058	0.260929	0.205893	0.102468	0.458253	0.10956	0.437532	0.15673	0.0925456	0.549	0.0275068	0.550744	0.351595	0.54291	0.0879702
	0.305822	0.19807	390	0.339805	0.215311	0.274162	0.172094		0.732115	0.43465	0.493429	0.054794	0.206887	0.252215	0.37716	0.568634	0.2201	0.308343	0.57347	0.529	0.0873518	0.099101	0.256034	0.19043	0.166286	0.41523	0.0834992	0.416685	0.110358	0.0926537	0.532804	0.0245758	0.602227	0.315879	0.325584	0.0935182
	0.343257	0.206483	395	0.38958	0.226935	0.293608	0.167085		0.774488	0.5361	0.515689	0.0946639	0.172637	0.353075	0.392964	0.571042	0.367831	0.280406	0.479666	0.556534	0.102619	0.101137	0.440959	0.18706	0.269636	0.426486	0.0969208	0.386561	0.148228	0.101139	0.593659	0.0446984	0.656613	0.31065	0.559871	0.089855
	0.330371	0.208782	400	0.386033	0.224532	0.262122	0.173304		0.756506	0.579771	0.617518	0.0784722	0.169286	0.444555	0.415331	0.592737	0.395968	0.171268	0.279903	0.540952	0.0758586	0.0621249	0.265114	0.188092	0.383019	0.39538	0.109034	0.398074	0.190522	0.0798196	0.58317	0.0400945	0.619151	0.297977	0.417073	0.103623
	0.323321	0.213866	405	0.379628	0.232658	0.235514	0.168296		0.944255	0.393491	0.654779	0.0880645	0.239669	0.319496	0.423052	0.41796	0.333749	0.141383	0.14393	0.662175	0.0851889	0.0989034	0.242611	0.173397	0.460021	0.322129	0.114021	0.323436	0.38827	0.143786	0.57631	0.0515732	0.515067	0.314528	0.398691	0.0830419
	0.342653	0.22041	410	0.387057	0.237356	0.277338	0.196995		0.837815	0.526126	0.694194	0.0715964	0.178415	0.364659	0.384433	0.589774	0.267443	0.150833	0.0925045	0.617532	0.0869774	0.0658472	0.26339	0.171556	0.551598	0.305037	0.129232	0.332062	0.350647	0.510575	0.62218	0.0803043	0.547937	0.353314	0.38395	0.0643473
	0.336195	0.210156	415	0.387528	0.222214	0.262956	0.187182		0.793234	0.550336	0.716568	0.123736	0.225112	0.357353	0.375573	0.539172	0.246891	0.171016	0.0805602	0.596051	0.0869633	0.0559484	0.27984	0.179405	0.539909	0.352206	0.14495	0.458313	0.320493	0.300918	0.669762	0.0668904	0.399799	0.314954	0.394705	0.0728038
	0.345678	0.213704	420	0.376048	0.203155	0.299305	0.23979		0.710936	0.516051	0.762834	0.12423	0.217771	0.330003	0.367234	0.494233	0.240476	0.164094	0.115183	0.543333	0.0993173	0.0327064	0.332744	0.163481	0.555765	0.3011	0.165192	0.550109	0.36988	0.734947	0.551574	0.0634288	0.396115	0.209482	0.451723	0.115054
	0.301902	0.184633	425	0.338042	0.196543	0.246717	0.16904		0.819021	0.463752	0.601081	0.122835	0.405085	0.30161	0.36488	0.49462	0.214325	0.173672	0.112592	0.429718	0.0961517	0.12334	0.207889	0.0883736	0.554262	0.335776	0.150703	0.395873	0.330698	0.466219	0.383283	0.0704753	0.197115	0.251119	0.193702	0.105083
	0.330808	0.19611	430	0.356645	0.179261	0.286404	0.227678		0.656948	0.552217	0.535027	0.100908	0.233332	0.241839	0.291834	0.432124	0.241111	0.171253	0.112092	0.343221	0.134486	0.145133	0.344128	0.133917	0.611659	0.385019	0.201596	0.346175	0.405875	0.823677	0.602592	0.0678156	0.386189	0.238765	0.426786	0.096912
	0.337283	0.202214	435	0.375612	0.215574	0.277152	0.184759		0.962231	0.504073	0.571992	0.0894943	0.313627	0.265233	0.278758	0.462303	0.248738	0.315774	0.157288	0.33795	0.0959564	0.187985	0.332027	0.135131	0.531332	0.321102	0.209879	0.390418	0.385473	0.625974	0.573792	0.0570465	0.47918	0.164767	0.34407	0.10234
	0.335605	0.228721	440	0.360234	0.211474	0.292746	0.265658		0.839202	0.489723	0.453746	0.0995147	0.236752	0.188868	0.244219	0.442181	0.257805	0.140419	0.139834	0.254748	0.0948802	0.173095	0.412794	0.219851	0.565732	0.325905	0.159195	0.565714	0.413001	1	0.610604	0.0638836	0.422594	0.157464	0.307783	0.117444
	0.286117	0.176495	445	0.327497	0.18949	0.243288	0.147791		0.672781	0.48212	0.381376	0.0929273	0.220636	0.187486	0.130426	0.380165	0.198743	0.199839	0.130238	0.315435	0.0720514	0.17292	0.267555	0.262137	0.434265	0.398762	0.193618	0.675155	0.095153	0.546606	0.5021	0.0572819	0.349745	0.14044	0.346867	0.104445
	0.299795	0.197163	450	0.313286	0.192546	0.279144	0.220395		0.64867	0.462888	0.455977	0.0643923	0.32821	0.129776	0.101821	0.300854	0.167277	0.231299	0.144217	0.309652	0.0881241	0.213899	0.19041	0.345604	0.384915	0.387829	0.12828	0.652512	0.311105	0.833643	0.584054	0.0881112	0.329265	0.142219	0.247756	0.121503
	0.299902	0.200139	455	0.321435	0.187157	0.28084	0.229453		0.669064	0.496359	0.320804	0.10372	0.218129	0.181555	0.106892	0.312901	0.125144	0.271602	0.131371	0.336234	0.0918811	0.217771	0.179738	0.47481	0.32244	0.363464	0.200166	0.580711	0.16505	0.860019	0.588472	0.0471761	0.332266	0.160886	0.440807	0.0978203
	0.32358	0.2169	460	0.350249	0.225802	0.29745	0.216136		0.738546	0.551456	0.324098	0.119534	0.186863	0.198768	0.0629756	0.306311	0.126527	0.419915	0.141208	0.405697	0.0809341	0.221613	0.186664	0.490322	0.298155	0.397611	0.185672	0.669666	0.184295	0.790667	0.651368	0.062168	0.498266	0.170653	0.5004	0.0898774
	0.301117	0.200941	465	0.343907	0.212045	0.260527	0.176522		0.647477	0.518168	0.181623	0.131835	0.152029	0.186003	0.0530391	0.304481	0.148561	0.316066	0.12488	0.480694	0.0868585	0.277084	0.197731	0.422129	0.179779	0.376781	0.243093	0.489527	0.0629633	0.682527	0.655708	0.104008	0.593716	0.165933	0.540468	0.108112
	0.296885	0.190595	470	0.344019	0.204094	0.246738	0.158673		0.624029	0.449562	0.256768	0.102678	0.303499	0.0715573	0.0594512	0.330534	0.127586	0.469749	0.123894	0.48964	0.125379	0.255857	0.143952	0.512515	0.135736	0.344921	0.226268	0.504138	0.0943539	0.395216	0.652926	0.115563	0.570168	0.180434	0.546861	0.0995463
	0.284545	0.225536	475	0.343708	0.256068	0.219781	0.15259		0.902056	0.243471	0.336979	0.134677	0.222775	0.107629	0.0639527	0.356996	0.114823	0.466631	0.0841529	0.545969	0.0790497	0.154966	0.150069	0.468159	0.141634	0.323363	0.187462	0.548425	0.0503377	0.0846991	0.70548	0.0964121	0.592866	0.207353	0.504727	0.092141
	0.261195	0.21222	480	0.308943	0.247475	0.212805	0.134698		0.924331	0.304199	0.289554	0.106316	0.152424	0.0898267	0.0894452	0.329478	0.102602	0.448602	0.115359	0.499657	0.0828012	0.156896	0.17856	0.462156	0.0662816	0.237863	0.123223	0.472416	0.0295082	0.111624	0.646391	0.0971693	0.408012	0.178247	0.478608	0.131898
	0.259859	0.219699	485	0.314994	0.250895	0.196652	0.152148		0.678964	0.348453	0.256414	0.0936887	0.140672	0.0862694	0.0978639	0.399455	0.040453	0.428295	0.0746564	0.4655	0.0792453	0.117703	0.15832	0.513273	0.0627914	0.14148	0.120646	0.559073	0.0729838	0.0534066	0.808595	0.0862712	0.537279	0.250657	0.489518	0.114127
	0.25192	0.226929	490	0.316854	0.263394	0.176519	0.132612		0.652932	0.32973	0.266926	0.157312	0.12467	0.100212	0.104315	0.36767	0.0343113	0.469554	0.0496345	0.474006	0.0942571	0.124329	0.0713036	0.295944	0.0763951	0.178028	0.0916706	0.432454	0.0423892	0.0589284	0.959526	0.0846691	0.466943	0.261371	0.579148	0.10514
	0.251674	0.221297	495	0.293227	0.265019	0.207076	0.137421		0.60137	0.242711	0.276963	0.162886	0.121895	0.102129	0.0818691	0.352867	0.0228665	0.488218	0.0372808	0.290954	0.0850069	0.0910252	0.156192	0.367432	0.0810299	0.189933	0.112833	0.375825	0.0773909	0.0485516	1	0.175851	0.489514	0.288884	0.578982	0.146402
	0.251484	0.222095	500	0.296154	0.261222	0.202909	0.14759		0.723887	0.309249	0.247819	0.150923	0.131197	0.112305	0.0936232	0.375985	0.0211746	0.504447	0.0155619	0.404878	0.0283067	0.0822983	0.080135	0.335151	0.0732488	0.185665	0.0852405	0.323542	0.071084	0.0456145	0.872566	0.199035	0.498158	0.350391	0.564186	0.155874
	0.244175	0.204974	505	0.284573	0.239773	0.203803	0.136771		0.543053	0.328515	0.249131	0.132626	0.121993	0.0997292	0.0520374	0.384711	0.0391111	0.521199	0.0289716	0.477949	0.0468989	0.0279995	0.204814	0.191796	0.14492	0.254853	0.0685366	0.315522	0.0419014	0.0363934	0.80309	0.194469	0.549036	0.30307	0.517172	0.157404
	0.211682	0.18626	510	0.260341	0.223125	0.159936	0.0887603		0.519668	0.323101	0.246228	0.113353	0.0899892	0.117105	0.0643802	0.433209	0.04389	0.224445	0.00558783	0.317575	0.0352588	0.0613438	0.232743	0.122311	0.104054	0.0524556	0.0602973	0.310006	0.00236127	0.11305	0.768436	0.186766	0.535046	0.302474	0.385847	0.15613
	0.236827	0.185575	515	0.266766	0.218728	0.204332	0.130942		0.481257	0.355194	0.209808	0.0831897	0.0940787	0.129886	0.0573397	0.405829	0.0603091	0.458076	0.0260789	0.460192	0.0248936	0.0555974	0.243263	0.12646	0.101187	0.251234	0.0757925	0.289853	0.115249	0.0793479	0.631847	0.182661	0.530469	0.402933	0.561231	0.137899
	0.232586	0.167906	520	0.259841	0.194339	0.208498	0.121299		0.413191	0.34945	0.224083	0.193338	0.120335	0.170615	0.0737722	0.399907	0.0556765	0.42508	0.0202605	0.431625	0.0692189	0.0075602	0.309845	0.180643	0.0860834	0.25723	0.0789151	0.284027	0.0614772	0.0500588	0.546609	0.172074	0.508168	0.344376	0.539583	0.139216
	0.23511	0.16087	525	0.267585	0.181772	0.203953	0.120121		0.325843	0.389575	0.223164	0.193765	0.126582	0.153117	0.0733758	0.444084	0.0635961	0.342764	0.0269214	0.565638	0.0840561	0	0.316882	0.219297	0.0848467	0.251091	0.23702	0.358106	0.0582391	0.0332696	0.384286	0.151465	0.425388	0.398245	0.525199	0.127264
	0.234346	0.159683	530	0.260886	0.172338	0.212977	0.138106		0.407932	0.3396	0.111371	0.191998	0.1391	0.237736	0.0490866	0.268944	0.100834	0.427336	0.0176386	0.465973	0.156331	0.00757993	0.391742	0.233003	0.12136	0.227214	0.246801	0.171959	0.0447727	0.0732413	0.431297	0.144084	0.520997	0.376493	0.55438	0.102892
	0.250305	0.173231	535	0.287866	0.176931	0.210484	0.165563		0.424709	0.489022	0.0923451	0.165205	0.125658	0.155678	0.0424917	0.327247	0.150724	0.595515	0.0520995	0.521507	0.142339	0.031222	0.358631	0.211863	0.122689	0.208154	0.361416	0.334626	0.0873698	0.0717984	0.325258	0.135974	0.489565	0.352646	0.552184	0.0806171
	0.261456	0.177977	540	0.302246	0.180387	0.217102	0.170809		0.401739	0.515374	0.074555	0.137454	0.141016	0.237248	0.0399373	0.357833	0.303316	0.623925	0.0820743	0.468039	0.185464	0.0106652	0.361612	0.255387	0.149515	0.181075	0.317561	0.330094	0.0967259	0.0565923	0.318295	0.109541	0.617843	0.316899	0.541784	0.0892144
	0.252911	0.176228	545	0.292782	0.178317	0.208619	0.170832		0.50009	0.481426	0.0764748	0.104101	0.186134	0.159095	0.0168684	0.403046	0.269583	0.646439	0.0952093	0.388824	0.174194	0.040411	0.355091	0.173571	0.107521	0.184256	0.310695	0.307652	0.102193	0.14531	0.316368	0.0814193	0.636645	0.29653	0.440948	0.0814162
	0.247305	0.181594	550	0.295061	0.192742	0.196766	0.150068		0.551995	0.48795	0.0636972	0.148692	0.159455	0.140159	0.0326752	0.251385	0.27925	0.557926	0.146373	0.444553	0.202714	0.0415014	0.322543	0.278464	0.101616	0.161744	0.326491	0.23534	0.0391409	0.138506	0.325346	0.0426379	0.73677	0.248791	0.395244	0.0635802
	0.272129	0.20292	555	0.329612	0.214155	0.203737	0.170731		0.602034	0.627787	0.105804	0.143993	0.141323	0.123127	0.0426594	0.405494	0.263686	0.662255	0.201806	0.28111	0.183281	0.0448878	0.27577	0.26925	0.0717915	0.168731	0.40861	0.455435	0.104725	0.14217	0.376518	0.0150163	0.670599	0.195856	0.55458	0.0813275
	0.254884	0.203263	560	0.307663	0.199892	0.189255	0.202287		0.606577	0.52671	0.0857834	0.177869	0.141992	0.130597	0.019139	0.34444	0.325005	0.768967	0.216341	0.203999	0.247941	0.0521626	0.140318	0.222386	0.0549969	0.10796	0.32621	0.423878	0.132319	0.0854672	0.413288	0.0126846	0.711175	0.200057	0.347234	0.111244
	0.277592	0.229023	565	0.320885	0.23277	0.230668	0.227617		0.674446	0.500832	0.0791978	0.116182	0.18901	0.135593	0.0131505	0.384144	0.275656	0.84223	0.282101	0.30264	0.222871	0.0705319	0.140276	0.314648	0.0562383	0.10508	0.343714	0.504758	0.101065	0.0887145	0.375191	0.00517008	0.875019	0.317006	0.229775	0.227328
	0.304703	0.251575	570	0.361206	0.260261	0.243301	0.234087		0.605699	0.599119	0.0941992	0.108401	0.240006	0.152887	0.00117476	0.265109	0.397917	0.849407	0.37233	0.280212	0.229033	0.0858845	0.131987	0.297582	0.0292065	0.074959	0.468641	0.516925	0.0760896	0.0845687	0.493312	0.0191804	1	0.363276	0.458655	0.235934
	0.307892	0.251939	575	0.352747	0.249981	0.254049	0.263932		0.664154	0.515632	0.0945124	0.145558	0.17929	0.12519	0	0.527962	0.330627	0.839607	0.652625	0.147362	0.213079	0.0833183	0.125701	0.331935	0.0391799	0.065216	0.484871	0.493596	0.182481	0.0545055	0.492748	0.0212341	0.890054	0.254217	0.436522	0.229792
	0.298101	0.255705	580	0.343707	0.268999	0.237522	0.245423		0.694994	0.518847	0.0418813	0.0731537	0.144424	0.121547	0.00223372	0.57702	0.284561	0.78264	0.569845	0.149014	0.149789	0.101401	0.0549536	0.344761	0.0318418	0.0517547	0.340409	0.659734	0.234779	0.10782	0.481601	0.0285582	0.881547	0.29057	0.40874	0.218411
	0.29347	0.249442	585	0.33606	0.264871	0.238184	0.236559		0.6928	0.573004	0.0768284	0.153682	0.129304	0.107949	0.00346355	0.547294	0.267897	0.765184	0.556966	0.185958	0.0832081	0.131986	0.0761933	0.322428	0.081254	0.0331287	0.244351	0.671488	0.220169	0.11351	0.495787	0.0287616	0.870223	0.285369	0.245266	0.253702
	0.294941	0.254288	590	0.340522	0.279023	0.234803	0.223708		0.648207	0.467216	0.08512	0.114343	0.129882	0.101279	0.0218044	0.607325	0.194607	0.716588	0.559476	0.156958	0.0753809	0.0778203	0.0370312	0.334688	0.101287	0.199076	0.236884	0.787405	0.227174	0.0953884	0.476965	0.0194867	0.879767	0.162964	0.472497	0.271741
	0.282883	0.230735	595	0.334284	0.24387	0.216808	0.211168		0.679939	0.315961	0.0883414	0.106624	0.102802	0.129493	0.108479	0.607536	0.132167	0.620885	0.600086	0.205227	0.0699669	0.224821	0.0582294	0.207132	0.13014	0.0503466	0.260814	0.759085	0.187295	0.0991727	0.462498	0.0245515	0.704886	0.304285	0.477604	0.20236
	0.295728	0.231933	600	0.34102	0.250396	0.238553	0.208323		0.799111	0.484838	0.0453386	0.104697	0.10965	0.118074	0.0664422	0.54213	0.136483	0.55449	0.653864	0.201536	0.0887859	0.208961	0.0944547	0.350593	0.12802	0.097252	0.283016	0.744422	0.199979	0.118792	0.482766	0.0409273	0.667002	0.290606	0.408459	0.259693
	0.292048	0.2056	605	0.321027	0.215216	0.254875	0.203698		0.65292	0.388636	0.0574211	0.161599	0.10587	0.128428	0.106689	0.507307	0.121308	0.542092	0.670506	0.193718	0.134604	0.247424	0.106042	0.387958	0.123726	0.244144	0.155435	0.704267	0.237288	0.140065	0.468838	0.0320823	0.471611	0.277458	0.592473	0.217425
	0.281768	0.184636	610	0.31848	0.198066	0.229993	0.167517		0.640272	0.37754	0.0321884	0.124211	0.12141	0.1336	0.12538	0.520744	0.0837799	0.374791	0.615034	0.24899	0.182802	0.171528	0.154892	0.332682	0.139414	0.23868	0.239707	0.562888	0.263897	0.131187	0.50636	0.0400799	0.587968	0.257715	0.46269	0.219076
	0.296555	0.200315	615	0.338611	0.216883	0.231581	0.173593		0.692687	0.443571	0.0303021	0.115903	0.174226	0.161953	0.138514	0.50142	0.0724967	0.33425	0.620033	0.17919	0.143721	0.278265	0.140112	0.419386	0.133569	0.279505	0.230697	0.572151	0.338365	0.150212	0.619227	0.0461887	0.594342	0.220473	0.527796	0.14498
	0.289511	0.180156	620	0.34501	0.202293	0.206272	0.116713		0.586325	0.393079	0.0408425	0.180185	0.166313	0.163576	0.19238	0.584669	0.145497	0.2827	0.464974	0.149578	0.218185	0.28649	0.122006	0.240764	0.151269	0.274676	0.272758	0.572635	0.317153	0.129836	0.594173	0.110882	0.286757	0.274175	0.739861	0.16456
	0.261545	0.1355	625	0.296692	0.162996	0.211016	0.0702254		0.532355	0.438511	0.131643	0.111484	0.174726	0.169011	0.216047	0.387314	0.0797341	0.287964	0.350527	0.200575	0.143063	0.325883	0.151433	0.223021	0.136565	0.218573	0.256025	0.534351	0.255003	0.165142	0.545859	0.187547	0.210192	0.286565	0.454383	0.149753
	0.297198	0.153234	630	0.343272	0.174393	0.226197	0.092977		0.517327	0.402267	0.0825738	0.131789	0.19857	0.2716	0.213033	0.476714	0.178454	0.246139	0.228358	0.346736	0.144574	0.409375	0.134732	0.207224	0.115795	0.243532	0.282888	0.665732	0.341031	0.404302	0.534518	0.127466	0.300667	0.337543	0.573911	0.204693
	0.284819	0.113106	635	0.312115	0.123753	0.241013	0.0897868		0.41365	0.430152	0.0805103	0.174303	0.222273	0.28564	0.2022	0.494541	0.213659	0.230396	0.264128	0.347931	0.149513	0.370416	0.172661	0.207014	0.133792	0.249194	0.29276	0.448973	0.329965	0.431545	0.305316	0.184276	0.281373	0.321719	0.512979	0.224061
	0.291219	0.146478	640	0.346869	0.161467	0.21339	0.0841866		0.370684	0.429223	0.0430606	0.163564	0.239143	0.237212	0.19641	0.539833	0.279737	0.192603	0.165383	0.301021	0.173182	0.265693	0.134879	0.262406	0.106326	0.267976	0.368026	0.55395	0.25693	0.269901	0.689841	0.201161	0.449689	0.367041	0.42359	0.20567
	0.317775	0.176819	645	0.374636	0.196834	0.234263	0.115964		0.449056	0.50444	0.0742396	0.141625	0.243449	0.272902	0.205139	0.680559	0.425967	0.165952	0.293815	0.193559	0.169644	0.213081	0.201812	0.140635	0.0679153	0.0955463	0.49599	0.533042	0.326636	0.373212	0.685526	0.389746	0.453744	0.388363	0.531444	0.180671
	0.330915	0.178462	650	0.388619	0.1972	0.245717	0.119701		0.340978	0.408468	0.0799492	0.218864	0.272288	0.256282	0.199988	0.580897	0.441646	0.0743872	0.256958	0.409049	0.20714	0.141562	0.30596	0.263219	0.0184049	0.114761	0.604672	0.54611	0.344847	0.40483	0.69377	0.419239	0.526817	0.330942	0.60724	0.196358
	0.320842	0.15981	655	0.369629	0.173796	0.263446	0.118276		0.251035	0.406579	0.105284	0.192045	0.266481	0.27439	0.292833	0.584176	0.569723	0.130556	0.25514	0.358162	0.161298	0.226286	0.225499	0.422265	0.031875	0.122499	0.451212	0.560707	0.17162	0.402172	0.50906	0.408272	0.443677	0.346513	0.608915	0.205309
	0.323638	0.186	660	0.369033	0.206493	0.268876	0.146011		0.253952	0.430084	0.110594	0.232269	0.21639	0.244851	0.210934	0.582124	0.641966	0.0938649	0.376546	0.37805	0.138477	0.168681	0.236577	0.480915	0.0351074	0.0558396	0.426303	0.598658	0.199713	0.415614	0.677239	0.419641	0.277833	0.330814	0.636458	0.192375
	0.313117	0.209911	665	0.360831	0.247711	0.257821	0.132344		0.252598	0.401501	0.147156	0.173332	0.210919	0.238659	0.219092	0.458853	1	0.105633	0.390549	0.482112	0.0852022	0.103264	0.182118	0.348258	0.0740463	0.0679476	0.29122	0.559469	0.157959	0.355506	0.579384	0.476633	0.258199	0.346472	0.624099	0.177102
	0.314407	0.21934	670	0.365834	0.251759	0.25752	0.152145		0.270356	0.437498	0.144136	0.275129	0.147521	0.178725	0.20382	0.379279	0.952086	0.084927	0.410209	0.479906	0.0960811	0.0534931	0.182077	0.53337	0.0399145	0.0892417	0.348402	0.651978	0.117337	0.393264	0.605971	0.413643	0.275919	0.210189	0.635997	0.192936
	0.316195	0.208303	675	0.364699	0.240337	0.261355	0.143008		0.312025	0.50937	0.104568	0.228691	0.101586	0.161611	0.212256	0.444711	0.931004	0.259849	0.413525	0.457067	0.085311	0.119069	0.165322	0.555883	0.0670672	0.102737	0.307281	0.661051	0.143357	0.31211	0.596041	0.386814	0.296862	0.231782	0.50579	0.180707
	0.299487	0.228343	680	0.35794	0.260548	0.236886	0.151957		0.242587	0.417587	0.0653965	0.176874	0.135589	0.181467	0.182933	0.540922	0.946546	0.17469	0.393102	0.521582	0.117663	0.0337427	0.140211	0.569827	0.0304854	0.101147	0.370862	0.476106	0.0528483	0.258731	0.624468	0.370685	0.222226	0.227969	0.686874	0.122525
	0.292947	0.223074	685	0.352125	0.244877	0.230877	0.166121		0.198591	0.311145	0.0725054	0.211064	0.183567	0.0665615	0.209569	0.451063	0.91502	0.279843	0.44024	0.462825	0.13311	0.0646168	0.149315	0.592187	0.0282203	0.129417	0.263454	0.433142	0.0288717	0.215994	0.522349	0.321008	0.480196	0.180554	0.766062	0.09202
	0.279119	0.233131	690	0.337511	0.256756	0.218263	0.176964		0.114891	0.375219	0.216999	0.246543	0.0880476	0.0624467	0.219591	0.384793	0.83461	0.480003	0.408202	0.401336	0.1192	0.0393183	0.0177893	0.540446	0.0286107	0.103333	0.21801	0.355678	0.0142647	0.196281	0.493765	0.144317	0.788099	0.110858	0.692458	0.120223
	0.272376	0.231269	695	0.322981	0.257302	0.218888	0.181553		0.106781	0.45443	0.118734	0.146099	0.136615	0.0692833	0.223061	0.374979	0.812727	0.505014	0.266764	0.485892	0.0827145	0.0667887	0.0361615	0.607951	0.0329828	0.137511	0.0976603	0.298077	0.0510775	0.245319	0.435561	0.12308	0.611801	0.117275	0.801524	0.180675
	0.259034	0.185528	700	0.278941	0.201009	0.246456	0.168153		0.0930289	0.474152	0.416959	0.096022	0.207105	0.105744	0.228596	0.39235	0.689873	0.457426	0.225484	0.491796	0.076601	0.111248	0	0.513997	0.038296	0.373049	0.0892155	0.152927	0.0788855	0.21588	0.403685	0.121972	0.513394	0.111975	0.404772	0.168528
	0.238179	0.168388	705	0.262312	0.180175	0.217303	0.154928		0.0581909	0.372422	0.343318	0.121403	0.168703	0.156849	0.192815	0.373823	0.626635	0.506666	0.153783	0.389682	0.0594819	0.159742	0.0125135	0.421528	0.0419822	0.272507	0.112017	0.178839	0.0816934	0.164736	0.3895	0.0211607	0.451802	0.174161	0.499959	0.163106
	0.254288	0.181469	710	0.273464	0.182369	0.242825	0.187154		0.070692	0.434942	0.295456	0.123198	0.22631	0.163107	0.148577	0.351197	0.473809	0.559166	0.108285	0.305501	0.0487928	0.102585	0.0291598	0.445355	0.0854815	0.501818	0.219326	0.183493	0.0735646	0.143882	0.461562	0.0115565	0.511597	0.247429	0.628358	0.165856
	0.24996	0.163055	715	0.252516	0.155627	0.261629	0.180083		0.0994646	0.383757	0.3361	0.212408	0.195685	0.190661	0.0887144	0.365871	0.281597	0.569206	0.151744	0.269867	0.0513327	0.113702	0.065289	0.408047	0.0670668	0.521571	0.304201	0.20178	0.0807064	0.197605	0.446233	0	0.342856	0.259294	0.615715	0.178402
	0.268936	0.204961	720	0.259133	0.186491	0.299864	0.238093		0.117736	0.408124	0.372012	0.216279	0.210955	0.243605	0.140578	0.194826	0.158387	0.591928	0.0424945	0.158648	0.0424716	0.130261	0.14497	0.476696	0.0532144	0.787977	0.330389	0.290807	0.0855875	0.189021	0.415531	0.00582901	0.715994	0.25792	0.561925	0.186053
	0.261625	0.181845	725	0.262755	0.188715	0.272963	0.183521		0.13816	0.416278	0.257314	0.166152	0.224661	0.240418	0.0643599	0.346649	0.0894958	0.472719	0.0463781	0.212927	0.0478404	0.133888	0.180618	0.476838	0.0587407	0.611839	0.370135	0.316267	0.118822	0.186869	0.346515	0.00718076	0.657913	0.283519	0.614103	0.2389
	0.249833	0.184838	730	0.242043	0.163398	0.277135	0.219531		0.143863	0.454373	0.472979	0.099279	0.196799	0.229686	0.106692	0.322271	0.121622	0.569938	0.0432355	0.144226	0.0422382	0.151615	0.153467	0.377126	0.0703724	0.679197	0.324484	0.255712	0.0741414	0.0846529	0.366445	0.0259668	0.511414	0.249268	0.561287	0.162968
	0.251875	0.174785	735	0.222012	0.135284	0.308937	0.218582		0.170219	0.344141	0.446336	0.12319	0.151099	0.221896	0.104367	0.248162	0.0586359	0.565124	0.0430166	0.122867	0.0311781	0.244668	0.195735	0.544568	0.0840855	0.687152	0.299404	0.409881	0.102014	0.127091	0.398622	0.0675372	0.30271	0.301356	0.458961	0.198498
	0.245933	0.171027	740	0.229528	0.140829	0.281786	0.213639		0.171304	0.456146	0.246904	0.0841905	0.0822352	0.211398	0.138423	0.231877	0.0760766	0.413038	0.0444981	0.19835	0.0583136	0.235159	0.23821	0.569149	0.1037	0.739655	0.300285	0.304213	0.114025	0.105255	0.430301	0.0868754	0.322617	0.27877	0.479255	0.165894
	0.244792	0.166803	745	0.241436	0.16518	0.259643	0.180921		0.289036	0.594633	0.124396	0.105026	0.117965	0.199867	0.137713	0.28531	0.050847	0.428341	0.0655452	0.0501704	0.0450135	0.235198	0.238367	0.497129	0.0939731	0.615219	0.313914	0.345208	0.135123	0.135382	0.464162	0.0808186	0.316992	0.296558	0.417807	0.174456
	0.248763	0.137635	750	0.272564	0.149468	0.223037	0.122658		0.224617	0.540681	0.096237	0.160915	0.192679	0.136421	0.168278	0.381696	0.0558472	0.374375	0.125207	0.273042	0.0467461	0.463582	0.229199	0.447222	0.0747393	0.324074	0.263957	0.361314	0.150953	0.185103	0.390665	0.11212	0.37024	0.311451	0.392018	0.111994
	0.252208	0.150123	755	0.268973	0.160989	0.241783	0.138008		0.283901	0.552559	0.161826	0.111324	0.0962954	0.121478	0.172974	0.388325	0.0591059	0.372056	0.135688	0.269942	0.0438687	0.451189	0.268167	0.374162	0.050269	0.479936	0.317751	0.317533	0.0986551	0.129223	0.410908	0.122541	0.406584	0.387775	0.371035	0.106764
	0.250407	0.149236	760	0.253915	0.159066	0.256481	0.143556		0.286378	0.49211	0.222735	0.0807506	0.0671536	0.120474	0.124731	0.411698	0.0734728	0.43635	0.110358	0.250806	0.0648451	0.456004	0.263477	0.437402	0.0625174	0.406308	0.412918	0.289921	0.127465	0.144483	0.199552	0.092734	0.405315	0.426556	0.384462	0.160414
	0.250237	0.157393	765	0.278103	0.178483	0.219776	0.124946		0.418498	0.477435	0.265015	0.141455	0.060035	0.0510725	0.140339	0.444519	0.079423	0.242841	0.214519	0.243794	0.0643995	0.61163	0.170857	0.485289	0.0708186	0.367048	0.23747	0.354811	0.139453	0.147728	0.515828	0.11074	0.308375	0.253371	0.280823	0.109051
	0.268282	0.173911	770	0.293154	0.205892	0.234347	0.125525		0.332314	0.643899	0.338448	0.10628	0.0626929	0.0461299	0.129468	0.437358	0.0850621	0.374427	0.204146	0.24755	0.0597477	0.654905	0.20127	0.419746	0.0633297	0.212719	0.263945	0.549389	0.243605	0.140929	0.445592	0.173695	0.337245	0.378797	0.271683	0.0875094
	0.263037	0.175004	775	0.305992	0.208538	0.198406	0.0992744		0.425164	0.61232	0.298134	0.0998799	0.036803	0	0.112982	0.42553	0.104939	0.301632	0.221534	0.237206	0.0539962	0.658246	0.194914	0.216229	0.0969398	0.268955	0.3602	0.498127	0.286704	0.122611	0.542412	0.147512	0.36765	0.315723	0.263485	0.0952185
	0.267909	0.19187	780	0.31995	0.218361	0.178774	0.112329		0.387282	0.569711	0.275663	0.0914699	0.0772418	0.0203233	0.0495096	0.50116	0.120183	0.412931	0.168651	0.293254	0.0454689	0.640237	0.214458	0.123712	0.0957745	0.127684	0.329383	0.580843	0.415743	0.119556	0.593784	0.0949193	0.455255	0.299164	0.288648	0.109457
	0.266374	0.197473	785	0.301323	0.232258	0.202424	0.12585		0.311716	0.626622	0.264409	0.0595481	0.0304542	0.0429764	0.0905802	0.47054	0.119163	0.423033	0.348621	0.241552	0.039654	0.764037	0.233273	0.138882	0.0958456	0.076618	0.355692	0.440056	0.410624	0.148758	0.622913	0.0898505	0.346911	0.33301	0.205893	0.127239
	0.286476	0.191696	790	0.313284	0.226438	0.226213	0.108108		0.369277	0.69671	0.33542	0.0798438	0.0559571	0.0669758	0.0928514	0.457915	0.222937	0.355204	0.350641	0.331658	0.0590217	0.715743	0.19638	0.116927	0.0855288	0.251752	0.393507	0.456592	0.520439	0.142005	0.596273	0.109151	0.133266	0.341011	0.265465	0.222873
	0.300016	0.205269	795	0.330129	0.228951	0.244874	0.169666		0.336151	0.553317	0.316592	0.0856349	0.0414784	0.139663	0.0552868	0.602339	0.170344	0.618252	0.396012	0.311518	0.0605724	0.726542	0.15741	0.051336	0.087817	0.157342	0.355922	0.54306	0.424764	0.12502	0.613273	0.122589	0.365057	0.405078	0.373757	0.204317
	0.3061	0.203027	800	0.34034	0.229197	0.243876	0.15651		0.320243	0.562694	0.347943	0.0538216	0.119318	0.255423	0.00771572	0.448216	0.29566	0.599134	0.327701	0.267501	0.0332426	0.82284	0.118061	0.0292703	0.15949	0.232613	0.425612	0.461691	0.442729	0.117882	0.621883	0.11515	0.461033	0.319535	0.384471	0.219926
	0.320507	0.209859	805	0.370996	0.231647	0.241408	0.164531		0.298557	0.72935	0.309416	0.0342792	0.148347	0.228208	0.0160362	0.516244	0.413923	0.656895	0.317335	0.300972	0.0438691	0.542918	0.17304	0.0265158	0.200662	0.232389	0.415794	0.459962	0.382756	0.0981091	0.700195	0.119829	0.5343	0.271397	0.580535	0.222357
	0.317393	0.20905	810	0.353142	0.228947	0.258171	0.181206		0.47158	0.779901	0.322926	0.0540095	0.131893	0.267407	0.0789908	0.505255	0.292654	0.737089	0.386741	0.28431	0.0435576	0.541619	0.143436	0.106876	0.188777	0.194068	0.377819	0.275947	0.396834	0.123203	0.620004	0.133844	0.681567	0.219612	0.322396	0.204676
	0.31316	0.191107	815	0.341072	0.210185	0.259485	0.160804		0.136705	0.519365	0.389815	0.064076	0.13076	0.321222	0.0728649	0.522666	0.389525	0.659056	0.256638	0.272506	0.0511923	0.499599	0.124018	0.26095	0.290791	0.211048	0.391001	0.344451	0.456987	0.109993	0.402345	0.083682	0.717452	0.239888	0.651856	0.198023
	0.311231	0.197139	820	0.326277	0.206981	0.284531	0.1981		0.0969799	0.620741	0.270679	0.0456358	0.154684	0.316762	0.15964	0.388033	0.341088	0.83204	0.255569	0.225935	0.0473216	0.386378	0.104333	0.297053	0.284003	0.197524	0.281299	0.327131	0.364202	0.146969	0.579566	0.112955	0.694698	0.326944	0.587298	0.269006
	0.317503	0.187577	825	0.328359	0.208079	0.301422	0.17199		0.0555474	0.578437	0.304582	0.0494139	0.148076	0.335932	0.180291	0.428552	0.357206	0.718452	0.241796	0.41965	0.0313461	0.34661	0.11056	0.377819	0.285028	0.157799	0.431441	0.258792	0.320696	0.127712	0.322742	0.193418	0.619506	0.404847	0.741102	0.342725
	0.331744	0.213311	830	0.353748	0.2411	0.307693	0.182986		0.0725513	0.694135	0.347496	0.0428532	0.171231	0.343592	0.204911	0.499933	0.342409	0.767869	0.139077	0.150045	0.0553253	0.758454	0.0952628	0.327771	0.25669	0.181952	0.435138	0.277069	0.244245	0.243424	0.3966	0.209273	0.587302	0.43577	0.715324	0.293133
	0.331216	0.193352	835	0.363707	0.227471	0.291395	0.138643		0.0433895	0.603938	0.234534	0.0468163	0.146143	0.363836	0.187543	0.513346	0.316501	0.547302	0.16423	0.400063	0.0444526	0.631278	0.040701	0.349713	0.264084	0.269134	0.422806	0.334757	0.249388	0.220177	0.494698	0.230079	0.689005	0.338377	0.680492	0.447264
	0.33576	0.200129	840	0.355534	0.232885	0.322924	0.151363		0.0542749	0.662379	0.38707	0.0345034	0.207828	0.384574	0.198186	0.446033	0.212702	0.624748	0.224257	0.257693	0.0755941	0.625617	0.0325279	0.336088	0.254723	0.221066	0.439417	0.316664	0.160575	0.327122	0.49145	0.221333	0.765071	0.35054	0.646404	0.442836
	0.345414	0.220501	845	0.376496	0.261998	0.31455	0.152409		0.0563092	0.658375	0.28294	0.0319543	0.270933	0.360627	0.215494	0.497856	0.207356	0.604823	0.237078	0.201088	0.0453629	0.605005	0.031214	0.42247	0.259357	0.229545	0.584426	0.265855	0.187605	0.267041	0.560813	0.225044	0.89162	0.31302	0.672126	0.486247
	0.315334	0.192342	850	0.330069	0.229796	0.300148	0.140021		0.0578246	0.619925	0.140635	0.0226631	0.16954	0.351153	0.202221	0.372911	0.204578	0.566939	0.329511	0.237958	0.0543204	0.714145	0.0723288	0.403359	0.15869	0.228365	0.533014	0.27034	0.246612	0.285414	0.575671	0.184169	0.648634	0.320516	0.438672	0.419239
	0.301039	0.179529	855	0.306256	0.208832	0.29524	0.146584		0.0667168	0.379688	0.252839	0.0307372	0.223728	0.29658	0.161994	0.489789	0.107192	0.427934	0.472001	0.223752	0.074308	0.654132	0.038974	0.357541	0.144256	0.185898	0.580696	0.274762	0.28136	0.166071	0.462016	0.172484	0.614374	0.368593	0.411961	0.508721
	0.302192	0.196817	860	0.293988	0.207739	0.31861	0.198011		0.132635	0.550578	0.250327	0.0149463	0.198592	0.167629	0.119536	0.404078	0.0599063	0.69632	0.470607	0.204166	0.048113	0.616431	0.0445274	0.319684	0.128152	0.191868	0.585945	0.327403	0.252842	0.268592	0.459243	0.173121	0.53212	0.313636	0.321967	0.608401
	0.312459	0.216998	865	0.332546	0.262067	0.293308	0.147797		0.170891	0.505294	0.229431	0.0182521	0.193343	0.223692	0.0816538	0.644058	0.00675766	0.498006	0.451791	0.216124	0.0876133	0.737157	0.0673801	0.267096	0.116057	0.142628	0.717129	0.302259	0.201733	0.263322	0.508625	0.172439	0.68746	0.461158	0.328057	0.449442
	0.309547	0.21509	870	0.322963	0.251382	0.292874	0.171555		0.225335	0.355446	0.213451	0.0395724	0.235365	0.188117	0.0180925	0.537345	0.00204056	0.486751	0.46487	0.188683	0.0582529	0.739313	0.0802148	0.178173	0.119741	0.182963	0.602037	0.371682	0.278287	0.249741	0.568337	0.154044	0.723817	0.405479	0.382344	0.617811
	0.326828	0.233618	875	0.341445	0.269934	0.307732	0.193036		0.251744	0.524458	0.222431	0.0357345	0.38888	0.212693	0.0116696	0.600136	0.0270939	0.562864	0.43826	0.0721448	0.0649934	0.696682	0.0439535	0.120435	0.107308	0.12515	0.756127	0.32051	0.302997	0.415008	0.529814	0.179598	0.719827	0.471592	0.356001	0.593073
	0.304011	0.207446	880	0.313904	0.225695	0.29652	0.197458		0.262974	0.537136	0.178865	0.0545191	0.387095	0.269145	0.0312542	0.603006	0.0537751	0.56181	0.438582	0.153465	0.080171	0.533753	0.0409049	0.146744	0.0880513	0.0965708	0.637167	0.218819	0.228146	0.528206	0.559162	0.0788266	0.544456	0.49099	0.277653	0.431074
	0.293381	0.197394	885	0.298002	0.21412	0.288225	0.19063		0.267067	0.578916	0.0819094	0.0706236	0.383894	0.32862	0.034429	0.571851	0.0991137	0.550311	0.44228	0.0823072	0.0761342	0.475099	0.0276095	0.140009	0.084626	0.178257	0.679615	0.193151	0.27615	0.378853	0.469932	0.081937	0.33695	0.490542	0.364327	0.470146
	0.300549	0.20418	890	0.330126	0.224098	0.264524	0.183883		0.269903	0.555506	0.0476517	0.16196	0.369625	0.280843	0.0410324	0.635737	0.0958896	0.493793	0.420744	0.0403338	0.229782	0.355855	0.034027	0.140601	0.0940668	0.146749	0.679132	0.183274	0.223587	0.310033	0.501927	0.0743662	0.657987	0.480785	0.410004	0.480168
	0.280728	0.191102	895	0.30098	0.18159	0.247392	0.21698		0.26738	0.417749	0.0430656	0.197434	0.367594	0.23272	0.0555731	0.564603	0.0929583	0.543053	0.294219	0.0885744	0.166476	0.440457	0.0234359	0.0919429	0.0978427	0.0829109	0.478483	0.138864	0.323404	0.130113	0.464015	0.139491	0.568942	0.615327	0.408729	0.52503
	0.278573	0.184992	900	0.314845	0.196698	0.232034	0.171491		0.238831	0.562969	0.0206062	0.191689	0.293976	0.297786	0.118301	0.530543	0.0824878	0.412255	0.201529	0.0987308	0.201913	0.441985	0.0614535	0.227919	0.114901	0.106971	0.424884	0.173108	0.21016	0.111255	0.478863	0.124993	0.742428	0.537449	0.341907	0.450153
	0.294108	0.182642	905	0.321464	0.191837	0.264413	0.177383		0.231495	0.574118	0.0238037	0.129989	0.267513	0.25725	0.181033	0.587673	0.0883464	0.499612	0.284825	0.126165	0.179426	0.43286	0.293973	0.182081	0.11205	0.0999856	0.42658	0.272538	0.183071	0.0929797	0.391402	0.160466	0.708993	0.572351	0.433237	0.441219
	0.311969	0.202754	910	0.336457	0.211012	0.277284	0.204725		0.212097	0.517331	0.0387241	0.18633	0.216753	0.33174	0.167979	0.636326	0.104987	0.663906	0.0898257	0.140306	0.176444	0.464846	0.335999	0.258445	0.115682	0.145545	0.372274	0.215921	0.301691	0.0931996	0.491443	0.168667	0.718453	0.60261	0.646139	0.321466
	0.314663	0.210286	915	0.33648	0.203322	0.295991	0.232755		0.211964	0.375191	0.0347229	0.261598	0.161268	0.252546	0.318209	0.591687	0.112145	0.82611	0.213124	0.0746425	0.193859	0.491222	0.325438	0.3601	0.138803	0.0902923	0.367246	0.201036	0.17099	0.112855	0.501778	0.162901	0.678018	0.587765	0.705012	0.290043
	0.310824	0.171678	920	0.328929	0.157048	0.300904	0.196696		0.229805	0.393717	0.0524684	0.267267	0.191043	0.250397	0.293855	0.494648	0.135068	0.730231	0.235623	0.179632	0.187034	0.315205	0.35408	0.399802	0.149355	0.136307	0.376152	0.353794	0.130261	0.103276	0.488304	0.254003	0.682793	0.52852	0.525191	0.265231
	0.320323	0.192943	925	0.327181	0.192266	0.319236	0.209836		0.15969	0.366374	0.0895986	0.250628	0.144784	0.306698	0.421438	0.593408	0.126427	0.719608	0.217517	0.168331	0.202559	0.229793	0.377537	0.531291	0.113846	0.127848	0.277843	0.335514	0.222544	0.136185	0.512292	0.145464	0.623545	0.577525	0.708426	0.282324
	0.319934	0.185608	930	0.338392	0.193238	0.300987	0.187909		0.187842	0.33016	0.0730736	0.239203	0.115293	0.262276	0.541593	0.614425	0.134949	0.636696	0.206363	0.177698	0.224894	0.242176	0.398013	0.488727	0.124729	0.155379	0.448621	0.247556	0.233033	0.0707485	0.527791	0.149898	0.613103	0.41954	0.644236	0.450138
	0.321882	0.184324	935	0.339346	0.194486	0.303142	0.183261		0.201041	0.41563	0.113836	0.173909	0.165289	0.198678	0.587641	0.581759	0.113063	0.620184	0.22131	0.133606	0.220998	0.203156	0.401883	0.479597	0.144148	0.143196	0.333828	0.447138	0.248584	0.0740449	0.49018	0.174333	0.508464	0.475786	0.709688	0.431714
	0.337383	0.210039	940	0.364793	0.223705	0.318914	0.192172		0.227125	0.398644	0.127517	0.190557	0.136229	0.177523	0.77049	0.594171	0.126968	0.638115	0.256374	0.15888	0.199901	0.141562	0.433206	0.399125	0.196115	0.233816	0.410992	0.52685	0.10198	0.0746661	0.427054	0.149317	0.584607	0.410968	0.746537	0.607432
	0.316638	0.20747	945	0.340211	0.227558	0.289626	0.190293		0.210818	0.470986	0.101463	0.114577	0.105913	0.192352	0.513109	0.549735	0.119125	0.599151	0.272362	0.184942	0.0254706	0.129528	0.446733	0.389276	0.264223	0.115722	0.398243	0.618625	0.236601	0.0607051	0.548168	0.172746	0.386186	0.248246	0.803724	0.587134
	0.323916	0.20066	950	0.34453	0.206035	0.303073	0.20705		0.301706	0.463277	0.115295	0.0814209	0.103314	0.240293	0.606397	0.523638	0.129367	0.35942	0.225898	0.294256	0.0357174	0.15141	0.446548	0.489912	0.274785	0.203231	0.414053	0.570898	0.223361	0.0380552	0.514369	0.153674	0.354951	0.28714	0.692924	0.774342
	0.353128	0.215474	955	0.34837	0.225467	0.374966	0.214132		0.321313	0.54351	0.117425	0.0821451	0.100181	0.423832	0.723963	0.65629	0.120108	0.595648	0.213755	0.194211	0.0262088	0.181475	0.3649	0.426652	0.255701	0.61651	0.311679	0.586517	0.189058	0.226477	0.428197	0.123852	0.434373	0.249314	0.608044	0.766257
	0.357697	0.241245	960	0.37845	0.249962	0.348724	0.239153		0.38976	0.469209	0.109284	0.114702	0.150393	0.364356	0.838947	0.708299	0.105707	0.381157	0.182346	0.20797	0.0264177	0.108474	0.271625	0.445769	0.289537	0.695453	0.445524	0.677549	0.124369	0.0983808	0.558252	0.134328	0.358897	0.314399	0.605555	0.838861
	0.348764	0.256665	965	0.395274	0.278915	0.305394	0.220256		0.315895	0.506018	0.0797633	0.0735977	0.0837977	0.361198	0.990654	0.653718	0.106982	0.229347	0.172611	0.213483	0.0239234	0.162586	0.205179	0.429656	0.384327	0.303166	0.502958	0.601849	0.0816684	0.204305	0.345783	0.1703	0.685259	0.303665	0.673553	0.900145
	0.351639	0.242778	970	0.380049	0.258842	0.328904	0.229348		0.239446	0.476466	0.095149	0.123278	0.222141	0.432008	0.787938	0.63105	0.0659011	0.34164	0.176453	0.229747	0.0247501	0.11645	0.224027	0.17329	0.369722	0.582902	0.381868	0.553254	0.147155	0.444251	0.324142	0.0630208	0.819725	0.257763	0.714906	0.827443
	0.344841	0.25111	975	0.37144	0.280761	0.335426	0.201026		0.236737	0.444268	0.111934	0.10822	0.150785	0.442725	1	0.663274	0.0719386	0.270594	0.197703	0.243575	0.0620018	0.112273	0.259741	0.383207	0.347648	0.483144	0.262416	0.41261	0.0228205	0.24597	0.40553	0.099864	0.862546	0.386573	0.559222	0.808231
	0.361645	0.248909	980	0.370488	0.269982	0.350794	0.240085		0.240902	0.615554	0.0183392	0.128964	0.161733	0.480497	0.904497	0.676498	0.0955133	0.167088	0.254381	0.191242	0.0377474	0.107084	0.223061	0.31782	0.34722	0.644195	0.383956	0.396313	0.339506	0.409766	0.296269	0.10106	0.843972	0.408685	0.500349	0.833841
	0.353546	0.2329	985	0.368381	0.257374	0.341994	0.213018		0.275905	0.495677	0.000212349	0.108849	0.164031	0.448068	0.871772	0.68613	0.0492535	0.294151	0.251747	0.244048	0.0448433	0.129969	0.213844	0.257064	0.35456	0.530646	0.408966	0.355508	0.24325	0.408583	0.422585	0.123217	0.832026	0.455537	0.449977	0.778859
	0.338027	0.235452	990	0.362542	0.273355	0.311036	0.186883		0.208981	0.578655	0.0491237	0.0956307	0.173538	0.493905	0.762599	0.844555	0.0418865	0.220981	0.429902	0.197793	0.0341346	0.109972	0.199723	0.294912	0.286103	0.234756	0.433401	0.279498	0.24269	0.416472	0.492618	0.0843607	0.819283	0.306769	0.442032	0.690495
	0.339876	0.228694	995	0.345023	0.266253	0.344614	0.181665		0.226906	0.45056	0.088714	0.0711544	0.145332	0.436795	0.558232	0.746024	0.00839981	0.2123	0.39681	0.192354	0.0340362	0.109131	0.163214	0.325757	0.24913	0.606137	0.359555	0.27251	0.205416	0.506977	0.730245	0.112077	0.817722	0.366637	0.549083	0.575331
	0.343037	0.224332	1000	0.370019	0.27034	0.316951	0.149136		0.201993	0.44825	0.0722809	0.108718	0.247644	0.333899	0.629827	0.829314	0.0310729	0.260629	0.367728	0.280311	0.0508385	0.070271	0.173171	0.343493	0.205109	0.352268	0.41354	0.294762	0.198255	0.535647	0.789425	0.128682	0.719422	0.388367	0.599813	0.530299
	0.329882	0.211746	1005	0.353552	0.251985	0.295507	0.153677		0.156504	0.521049	0.132136	0.112649	0.254813	0.374837	0.57925	0.676399	0.0200792	0.138527	0.328102	0.228049	0.0376049	0.135584	0.171466	0.317079	0.288888	0.211591	0.281307	0.275405	0.329269	0.538902	0.810271	0.13942	0.658196	0.340402	0.620792	0.558119
	0.342413	0.219127	1010	0.352699	0.25983	0.317473	0.16223		0.15786	0.514312	0.0911305	0.104654	0.227712	0.321811	0.528689	0.694483	0.0226677	0.276853	0.52335	0.268723	0.0360149	0.0496187	0.198966	0.428754	0.196295	0.109167	0.465656	0.267678	0.452186	0.444679	0.732739	0.161476	0.717672	0.389775	0.658402	0.546246
	0.332625	0.220839	1015	0.307247	0.234552	0.343746	0.199852		0.166002	0.478383	0.0813091	0.0925071	0.18663	0.400288	0.383178	0.675286	0.0253288	0.682471	0.455341	0.262383	0.0698747	0.0336012	0.182307	0.333896	0.162892	0.0775895	0.514521	0.224835	0.61634	0.51424	0.822181	0.129282	0.359893	0.464236	0.45845	0.460245
	0.332223	0.231732	1020	0.333323	0.276489	0.303799	0.143957		0.186479	0.611057	0.156229	0.114324	0.174444	0.268334	0.447328	0.571293	0.0209854	0.314979	0.442405	0.175985	0.0750304	0.0174037	0.175493	0.380356	0.0575959	0.122319	0.700015	0.250795	0.627283	0.412196	0.827883	0.112205	0.378881	0.476358	0.723663	0.480918
	0.339658	0.223544	1025	0.321028	0.26204	0.337512	0.144981		0.21433	0.70235	0.456513	0.0834273	0.173365	0.182514	0.292415	0.584927	0.0122637	0.321938	0.463791	0.214125	0.0496162	0.102022	0.149923	0.349298	0.0906292	0.253332	0.691078	0.226787	0.661328	0.48994	0.656378	0.103917	0.292853	0.463354	0.749881	0.478115
	0.331774	0.236182	1030	0.331228	0.281703	0.307092	0.151829		0.181592	0.590901	0.459889	0.0722762	0.147015	0.106912	0.24653	0.619924	0.0138185	0.395331	0.324753	0.23267	0.0668052	0.18348	0.0996716	0.41412	0.0803385	0.162423	0.648739	0.275298	0.612019	0.370187	0.918891	0.125331	0.255583	0.460807	0.765794	0.458585
	0.337761	0.208147	1035	0.298983	0.210774	0.373044	0.202896		0.296789	0.653795	0.457655	0.0785578	0.172307	0.086583	0.21834	0.470606	0.00570132	0.431899	0.535203	0.2022	0.0414786	0.213649	0.14775	0.377598	0.116439	0.281924	0.545939	0.311875	0.570097	0.41268	0.665978	0.151437	0.287085	0.422934	0.502991	0.797824
	0.324676	0.223377	1040	0.307323	0.252749	0.336378	0.189866		0.325066	0.698348	0.158881	0.0636704	0.115173	0.0848254	0.271589	0.4506	0.0192853	0.473123	0.318034	0.210651	0.0623825	0.20836	0.13625	0.406425	0.106832	0.363723	0.675512	0.171748	0.473607	0.447799	0.528171	0.165688	0.185632	0.418239	0.82414	0.727168
	0.311131	0.20081	1045	0.296952	0.229706	0.308432	0.151058		0.340338	0.703451	0.42239	0.0669556	0.118238	0.110129	0.263443	0.411245	0.0278863	0.306995	0.180086	0.152677	0.0601375	0.209005	0.17263	0.403589	0.121879	0.430725	0.6894	0.142925	0.567681	0.272254	0.447789	0.218938	0.330058	0.244758	0.665812	0.630262
	0.318005	0.191989	1050	0.279504	0.192921	0.359141	0.191799		0.280995	0.444245	0.388992	0.0357211	0.131908	0.113054	0.288192	0.34117	0.0425798	0.415479	0.258656	0.248541	0.0710249	0.167715	0.156415	0.382196	0.085577	0.381028	0.708979	0.314383	0.48153	0.305856	0.465387	0.211678	0.292278	0.536452	0.553368	0.800746
	0.332951	0.214705	1055	0.281199	0.184233	0.396826	0.251408		0.232923	0.574187	0.324324	0.0354676	0.101794	0.174815	0.343088	0.407357	0.0295701	0.886482	0.251967	0.281188	0.0604489	0.221358	0.181009	0.425844	0.114691	0.394289	0.639169	0.335922	0.458356	0.31126	0.308394	0.167097	0.376416	0.393746	0.437218	0.85425
	0.346699	0.233544	1060	0.319149	0.241947	0.377382	0.236942		0.280213	0.794563	0.327213	0.0504854	0.0979595	0.159077	0.361005	0.309207	0.0404791	0.828395	0.182222	0.274362	0.0762112	0.232302	0.180846	0.338604	0.0704149	0.391013	0.808259	0.287111	0.449974	0.307228	0.489239	0.232087	0.410636	0.376152	0.523935	0.828371
	0.369789	0.262826	1065	0.361546	0.29362	0.380811	0.238614		0.301237	0.812527	0.294698	0.023097	0.148927	0.115795	0.322228	0.3932	0.0487547	0.783446	0.209627	0.272286	0.07604	0.206662	0.169536	0.514175	0.057014	0.438902	0.998878	0.278287	0.380441	0.268859	0.650386	0.207884	0.52075	0.367153	0.674465	0.818848
	0.327224	0.226058	1070	0.306549	0.234586	0.365489	0.228741		0.252262	0.576361	0.329245	0.0345297	0.140128	0.139466	0.281406	0.353546	0.0652744	0.730675	0.0960211	0.173855	0.0593697	0.125466	0.155299	0.576928	0.0617593	0.421583	0.679112	0.289982	0.237098	0.194441	0.520465	0.319809	0.626177	0.318268	0.665093	0.738644
	0.328202	0.212517	1075	0.319183	0.236495	0.347224	0.192604		0.259121	0.565506	0.348715	0.0239449	0.117035	0.134346	0.252365	0.297574	0.0606138	0.726486	0.164052	0.271177	0.0715935	0.261929	0.228322	0.517297	0.0868768	0.424913	0.647436	0.260366	0.263253	0.217288	0.77349	0.191598	0.605747	0.286158	0.552153	0.580292
	0.375558	0.249254	1080	0.383564	0.273831	0.374491	0.231973		0.29065	0.652908	0.160251	0.064011	0.145994	0.170491	0.329141	0.359067	0.0566347	0.727727	0.189406	0.285545	0.188953	0.202571	0.341478	0.560992	0.106628	0.539852	0.739632	0.47417	0.259197	0.264369	0.979396	0.15977	0.682403	0.240489	0.579324	0.764572
	0.374788	0.271392	1085	0.414843	0.309491	0.327479	0.220695		0.282653	0.654292	0.0978356	0.0497197	0.161407	0.274022	0.402692	0.290047	0.06051	0.702889	0.122837	0.263624	0.240411	0.17992	0.164428	0.555376	0.106775	0.697262	1	0.559178	0.254304	0.195675	0.843247	0.264219	0.867862	0.219536	0.675145	0.30819
	0.354968	0.258904	1090	0.387318	0.281729	0.317581	0.239967		0.191676	0.400289	0.0288547	0.0682893	0.139837	0.242339	0.519225	0.315686	0.0824416	0.592296	0.0820434	0.272754	0.203421	0.190713	0.288165	0.546878	0.132544	0.810966	0.975658	0.513241	0.248631	0.0968657	0.798539	0.278989	0.718296	0.225332	0.674479	0.300659
	0.351994	0.248651	1095	0.396906	0.28192	0.294268	0.20031		0.282588	0.385839	0.0281603	0.0943981	0.187546	0.418881	0.524646	0.325477	0.0589549	0.461307	0.0621561	0.23166	0.232479	0.124511	0.294829	0.522054	0.14578	0.635162	0.905683	0.542358	0.2684	0.0835311	0.883779	0.189311	0.70045	0.205606	0.724343	0.335944
	0.34961	0.259942	1100	0.395667	0.307109	0.287738	0.181775		0.176423	0.339504	0.033893	0.0894844	0.210499	0.365818	0.53826	0.323251	0.0507276	0.569997	0.0829168	0.114947	0.211082	0.221393	0.252869	0.357375	0.138417	0.584899	0.99163	0.540257	0.293278	0.0887851	0.827833	0.243211	0.891514	0.258905	0.665456	0.326452
	0.357931	0.247229	1105	0.389999	0.28232	0.311591	0.20363		0.174326	0.472693	0.0515594	0.0726626	0.19697	0.540771	0.672513	0.319476	0.0669415	0.299264	0.107357	0.173689	0.236126	0.218681	0.247993	0.461103	0.11476	0.676616	0.827028	0.602432	0.354603	0.0582127	0.762837	0.264108	0.902933	0.255822	0.425907	0.464698
	0.361779	0.249549	1110	0.383742	0.282617	0.330108	0.215539		0.232082	0.394701	0.0910397	0.0934528	0.204706	0.519539	0.698737	0.33555	0.0476872	0.474178	0.0664041	0.183205	0.221975	0.194269	0.24732	0.406238	0.14298	0.651603	0.85567	0.527063	0.358735	0.0569329	0.742566	0.275825	0.939235	0.232489	0.325999	0.609624
	0.330689	0.237956	1115	0.358729	0.258569	0.28185	0.218926		0.218072	0.278107	0.160675	0.0950087	0.224853	0.562796	0.605037	0.323804	0.0573671	0.430812	0.0620499	0.127962	0.219343	0.181669	0.176385	0.141593	0.129052	0.394944	0.888924	0.67461	0.419275	0.0653892	0.62613	0.144705	0.715074	0.228512	0.374651	0.732488
	0.335306	0.225918	1120	0.344007	0.262913	0.325363	0.18385		0.221931	0.284454	0.181259	0.0543773	0.175326	0.496066	0.693245	0.335224	0.0476983	0.451772	0.0971322	0.0973551	0.223765	0.158835	0.219313	0.290844	0.146957	0.641835	0.51145	0.760914	0.305454	0.0677662	0.718586	0.352823	0.793082	0.263698	0.280917	0.516486
	0.349432	0.226246	1125	0.372184	0.258555	0.327317	0.18736		0.33729	0.331252	0.251583	0.0953299	0.18021	0.539483	0.600377	0.420589	0.117027	0.362964	0.32129	0.16198	0.214489	0.217353	0.209081	0.201214	0.162355	0.544089	0.986173	0.465415	0.228652	0	0.463106	0.257118	0.857065	0.261263	0.344933	0.652405
	0.321045	0.206913	1130	0.300539	0.212023	0.345902	0.215668		0.285936	0.388037	0.496398	0.087208	0.165961	0.590487	0.48927	0.472869	0.116245	0.510507	0.173689	0.136128	0.0895576	0.126371	0.225038	0.17174	0.154134	0.483242	0.621077	0.327253	0.375707	0.0117493	0.241886	0.30009	0.823071	0.159201	0.283623	0.682778
	0.3455	0.212008	1135	0.329779	0.216387	0.367445	0.224025		0.29067	0.31537	0.468041	0.0346291	0.266237	0.521217	0.6209	0.441432	0.11748	0.570233	0.43113	0.181416	0.0926294	0.275275	0.17593	0.187944	0.14251	0.431029	0.671769	0.523101	0.355627	0.0254673	0.180922	0.283397	0.744651	0.154876	0.377473	0.792634
	0.348173	0.200389	1140	0.316822	0.172531	0.399302	0.242802		0.289779	0.349996	0.606307	0.051983	0.333191	0.421376	0.407645	0.428235	0.153111	0.616778	0.661717	0.361077	0.0238912	0.256489	0.214926	0.164319	0.115926	0.320879	0.589133	0.497891	0.287385	0.0815902	0.213528	0.298129	0.573844	0.185402	0.423427	0.820894
	0.332957	0.185473	1145	0.307827	0.174864	0.381879	0.203765		0.257694	0.278556	0.613341	0.05355	0.351524	0.463708	0.337622	0.434932	0.154542	0.51905	0.506079	0.57695	0.0231367	0.254553	0.306839	0.169795	0.107054	0.331862	0.553639	0.422033	0.196901	0.0325433	0.173422	0.286419	0.525254	0.245779	0.42077	0.725252
	0.344078	0.226917	1150	0.316047	0.196836	0.405894	0.264748		0.27666	0.32386	0.65056	0.050239	0.341884	0.387909	0.231284	0.614594	0.135425	0.794307	0.68312	0.516376	0.0232403	0.261608	0.219821	0.177809	0.0928811	0.332442	0.605958	0.508468	0.112595	0.0267487	0.146203	0.314799	0.522923	0.149893	0.405148	0.727428
	0.329324	0.235164	1155	0.304114	0.186096	0.382549	0.299863		0.284172	0.288278	0.599214	0.0625129	0.313843	0.245535	0.263456	0.595908	0.138045	0.709996	0.700881	0.285734	0.0106515	0.58252	0.157091	0.0282538	0.129242	0.301691	0.539544	0.387466	0.147201	0.100238	0.165278	0.26499	0.563758	0.167742	0.255418	0.932409
	0.362334	0.237664	1160	0.356395	0.216407	0.397399	0.269071		0.238818	0.36714	0.645481	0.0647441	0.286545	0.213858	0.34749	0.580107	0.14474	0.610244	0.77711	0.665376	0.0194438	0.561943	0.291573	0.116128	0.126371	0.250313	0.61736	0.376279	0.0716369	0.15897	0.191484	0.201505	0.664804	0.250105	0.449676	0.856105
	0.368306	0.246906	1165	0.377126	0.235813	0.374601	0.276756		0.229032	0.322431	0.595234	0.131019	0.301036	0.10937	0.278805	0.776197	0.139574	0.554417	0.734482	0.623241	0.040417	0.378632	0.334606	0.0156081	0.154289	0.218891	0.739573	0.406666	0.157935	0.307457	0.229985	0.174903	0.649652	0.196737	0.633468	0.878903
	0.433842	0.259973	1170	0.434788	0.272648	0.44892	0.259709		0.16218	0.397756	0.577448	0.132928	0.364399	0.221434	0.34117	0.90285	0.119647	0.759259	0.795619	0.825905	0.0593861	0.529049	0.323866	0.0509362	0.152061	0.290475	0.795853	0.642928	0.252832	0.483237	0.343143	0.197552	0.614101	0.434405	0.573256	0.803886
	0.396371	0.241051	1175	0.386992	0.242258	0.423457	0.256353		0.146994	0.419034	0.36062	0.263883	0.330564	0.169812	0.385628	0.882521	0.050982	0.739655	0.722872	0.805818	0.0666735	0.34378	0.418662	0.0437052	0.122514	0.447355	0.571156	0.33625	0.248473	0.395819	0.354094	0.171876	0.542197	0.336595	0.56979	0.851061
	0.407375	0.238863	1180	0.408674	0.249225	0.412762	0.245368		0.0936931	0.280029	0.535748	0.293724	0.310998	0.148997	0.426132	0.908276	0.070897	0.65971	0.634454	0.760496	0.064935	0.549268	0.333593	0.0707686	0.125815	0.497096	0.597304	0.523519	0.32734	0.314826	0.486271	0.0953131	0.467995	0.42938	0.579426	0.820491
	0.410959	0.225241	1185	0.418981	0.230087	0.406633	0.238315		0.153495	0.309653	0.43886	0.357901	0.380936	0.155496	0.346205	0.822512	0.0481765	0.706201	0.709453	0.687687	0.072711	0.717149	0.31935	0.0491985	0.213618	0.466207	0.579284	0.382458	0.330205	0.376087	0.513589	0.117085	0.593754	0.414331	0.524566	0.720694
	0.380042	0.211433	1190	0.382069	0.230901	0.376489	0.20175		0.0791608	0.335415	0.40748	0.37227	0.248275	0.121032	0.479148	0.899156	0.0376181	0.596155	0.503652	0.688913	0.0851594	0.47296	0.290477	0.111371	0.15477	0.503509	0.415123	0.377656	0.386707	0.337554	0.587829	0.117766	0.439764	0.445133	0.439888	0.707248
	0.354008	0.205708	1195	0.364886	0.227301	0.341259	0.190452		0.0588273	0.409175	0.270388	0.4173	0.183113	0.110124	0.460979	0.892365	0.0391496	0.555471	0.455438	0.415412	0.088753	0.254847	0.147628	0.170032	0.178734	0.522122	0.609371	0.341415	0.320203	0.34689	0.584321	0.104323	0.470967	0.45197	0.43344	0.619467
	0.356011	0.21219	1200	0.348158	0.228399	0.356267	0.204232		0.0499117	0.488992	0.261911	0.433572	0.193521	0.120455	0.505551	0.896379	0.0325248	0.730747	0.409239	0.394949	0.0835801	0.221867	0.09726	0.326021	0.200842	0.533242	0.536788	0.280437	0.478836	0.298522	0.601578	0.115771	0.358555	0.514414	0.291482	0.511352
	0.353529	0.196473	1205	0.363766	0.219913	0.323356	0.166393		0.0526433	0.505003	0.267358	0.371605	0.218224	0.132785	0.449755	0.825452	0.0464275	0.554293	0.336981	0.319647	0.0845895	0.264151	0.133974	0.187833	0.201171	0.394945	0.546043	0.286334	0.521638	0.414648	0.615302	0.112965	0.500874	0.480199	0.533034	0.540935
	0.3622	0.23486	1210	0.360969	0.267421	0.336466	0.178214		0.051334	0.5986	0.239361	0.418164	0.206416	0.119073	0.393289	0.978359	0.0538942	0.674805	0.328213	0.438532	0.108313	0.251678	0.0827168	0.438302	0.194687	0.437542	0.561571	0.159917	0.664979	0.453328	0.625711	0.136595	0.0878587	0.415606	0.647175	0.375585
	0.32481	0.22443	1215	0.353179	0.270371	0.273141	0.144259		0.0498897	0.697653	0.188997	0.208522	0.205986	0.0855129	0.436121	1	0.0982219	0.572329	0.239363	0.11652	0.0881565	0.323917	0.106215	0.384955	0.216182	0.351115	0.481645	0.355584	0.439269	0.340017	0.624995	0.127628	0.133001	0.328134	0.614465	0.280285
	0.308806	0.244487	1220	0.321693	0.259234	0.271112	0.233265		0.0682755	0.790044	0.193736	0.270545	0.250651	0.0585951	0.366672	0.837788	0.134151	0.873786	0.29448	0.132999	0.0337339	0.238936	0.14692	0.396847	0.161292	0.338004	0.376007	0.0690257	0.517263	0.0219005	0.617927	0.0946415	0.181018	0.277443	0.61802	0.285879
	0.295098	0.22775	1225	0.301772	0.25572	0.260391	0.181665		0.0683385	0.763155	0.126893	0.121459	0.236948	0.117366	0.405516	0.826761	0.209426	0.715735	0.35783	0.10682	0.0552574	0.332693	0.189791	0.403721	0.105897	0.260256	0.373189	0	0.570084	0.118096	0.520123	0.0972283	0.133392	0.21065	0.569377	0.266733
	0.29308	0.244495	1230	0.316618	0.2733	0.235546	0.195613		0.0553156	0.911468	0.0949221	0.112342	0.280514	0.0592825	0.474605	0.803884	0.269306	0.729557	0.271563	0.158547	0.0279872	0.293589	0.224213	0.417099	0.094375	0.179106	0.407575	0.0153225	0.549359	0.075746	0.498421	0.091507	0.107868	0.181392	0.554769	0.266614
	0.276836	0.2397	1235	0.291235	0.274486	0.236511	0.188286		0.057128	0.894993	0.034893	0.137268	0.326708	0.0732626	0.390266	0.847844	0.217023	0.639729	0.315559	0.138061	0.0287537	0.199263	0.386715	0.371096	0.0555288	0.270406	0.201486	0.0241774	0.490033	0.0598968	0.523584	0.0620116	0.121271	0.118831	0.496401	0.26922
	0.306164	0.247803	1240	0.308011	0.261574	0.280332	0.236523		0.0963983	0.818424	0.0319527	0.154788	0.348202	0.0690502	0.383396	0.798742	0.285252	0.687307	0.434974	0.178454	0.0400855	0.176231	0.620506	0.422481	0.036793	0.274773	0.335859	0.0132343	0.560782	0.0628833	0.491375	0.0595086	0.124589	0.105961	0.64635	0.314251
	0.29557	0.223351	1245	0.30024	0.247409	0.275751	0.200886		0.14558	0.79111	0.0708051	0.11105	0.523886	0.0813621	0.349703	0.739855	0.262903	0.546734	0.485455	0.216466	0.0110878	0.164897	0.61085	0.366568	0.0449479	0.253099	0.306252	0.0177927	0.438848	0.0652603	0.449513	0.0829253	0.120121	0.219158	0.548681	0.251048
	0.307727	0.239392	1250	0.3067	0.2709	0.299907	0.208646		0.167885	0.818132	0.0778931	0.172339	0.4093	0.116011	0.330653	0.88443	0.246578	0.562208	0.591222	0.178645	0.0131417	0.121289	0.544368	0.502078	0.0159223	0.286416	0.2604	0.00577733	0.410194	0.0750758	0.513026	0.129568	0.179359	0.185418	0.590325	0.228715
	0.317674	0.217759	1255	0.316626	0.221532	0.322536	0.232926		0.226427	0.685391	0.0501007	0.23845	0.492429	0.186435	0.253177	0.622119	0.236437	0.595272	0.684234	0.183908	0.0121906	0.266499	0.623728	0.293531	0.0503412	0.226036	0.299282	0.0292847	0.280956	0.0502924	0.639311	0.165079	0.240727	0.187573	0.590037	0.485613
	0.294418	0.219236	1260	0.297195	0.21966	0.294402	0.239144		0.231674	0.584564	0.120793	0.145022	0.662773	0.132162	0.261638	0.485683	0.241669	0.446391	0.810908	0.154356	0.00667289	0.128434	0.631544	0.211675	0.0537905	0.223291	0.33933	0.0339879	0.250153	0.0344024	0.622679	0.160215	0.244977	0.174465	0.557873	0.292581
	0.308097	0.247084	1265	0.296017	0.235145	0.333727	0.283115		0.243733	0.492381	0.0932589	0.274497	0.795973	0.131389	0.24445	0.631437	0.175249	0.519323	0.887883	0.148919	0.0382642	0.0649735	0.630202	0.238968	0.0522417	0.218739	0.306374	0.0289026	0.219434	0.017333	0.541891	0.13736	0.161897	0.17008	0.535089	0.626462
	0.308381	0.236572	1270	0.278472	0.222381	0.35578	0.269894		0.246994	0.454204	0.089326	0.128537	0.75424	0.132804	0.210553	0.573065	0.200627	0.280987	0.971955	0.0897062	0.0191706	0.103109	0.613543	0.39531	0.0736113	0.273459	0.39498	0.022549	0.265532	0.113666	0.442632	0.251783	0.190528	0.201605	0.551041	0.58914
	0.294008	0.244297	1275	0.267859	0.228924	0.340651	0.284919		0.368615	0.396303	0.101562	0.288127	0.814396		0.229225	0.501918	0.121123	0.317298	0.950286	0.103137	0.0155912	0.108618	0.524499	0.290152	0.110204	0.308991	0.372609	0.0245476	0.24597	0.0530818	0.582877	0.273675	0.248457	0	0	0.586964
	Control condition, averaged and std LF/HF values across datapoints (average of 60 seconds, step size of 5 seconds)
	Panel a			Panel b		Panel d
	Avg (all participants)	Std (all participants)	Time value (in seconds)	Avg (responsive participants)	Std (responsive participants)	Avg (unresponsive participants)	Std (unresponsive participants)
	0.230647	0.170138	60	0.255657	0.204748	0.188153	0.108787		0.326977	0.520402	0.353772	0.0383863	0.329981	0.157908	0.136364	0.106556	0.152193	0.334334	0.173846	0.398466	0.108728	0.587395	0.189745	0.190146	0.182654	0.0554227	0.695069	0.165852	0.29792	0.317488	0.0828235	0.0976221	0	0.171238	0.258669	0.0281666
	0.208794	0.125923	65	0.214637	0.140174	0.187639	0.104186		0.368179	0.253494	0.330675	0.0405884	0.134593	0.124876	0.149878	0.168746	0.126558	0.237798	0.11135	0.33157	0.101918	0.415204	0.356756	0.206726	0.118023	0.0289195	0.519173	0.273521	0.34801	0.184128	0.11566	0.211103	0.034751	0.224531	0.282341	0.0471685
	0.202891	0.132743	70	0.216152	0.149325	0.176199	0.11136		0.423729	0.363779	0.250583	0.044562	0.115983	0.0721406	0.187467	0.0822948	0.125119	0.325705	0.0619026	0.333918	0.153657	0.340007	0.351199	0.197165	0.115806	0.0244291	0.538056	0.236134	0.284322	0.122335	0.0754267	0.227475	0.0386866	0.228432	0.283809	0.0768228
	0.203391	0.129026	75	0.209659	0.146388	0.180319	0.0989947		0.357102	0.375127	0.257948	0.0419829	0.0558304	0.0942958	0.234118	0.0904566	0.126784	0.339958	0.112749	0.416443	0.135272	0.279479	0.326829	0.198448	0.123329	0.0246596	0.539979	0.207269	0.356891	0.111615	0.119893	0.140034	0.0666384	0.156682	0.184836	0.220287
	0.173145	0.0892968	80	0.168383	0.0972984	0.17236	0.08107		0.32757	0.298483	0.227801	0.0459045	0.0957604	0.10463	0.0723129	0.0960715	0.11604	0.274252	0.091668	0.141362	0.158691	0.304883	0.209832	0.231017	0.100009	0.0345663	0.324093	0.249476	0.257988	0.0787368	0.107992	0.260993	0.141161	0.192621	0.114313	0.18984
	0.170377	0.0872359	85	0.181682	0.0831063	0.13663	0.0714652		0.230402	0.302116	0.148816	0.0632974	0.0787975	0.0759148	0.108615	0.0983741	0.119265	0.133718	0.0762328	0.311299	0.146525	0.296259	0.152309	0.106427	0.128045	0.0142738	0.232269	0.215205	0.360713	0.114119	0.126332	0.26317	0.251481	0.19371	0.198628	0.224239
	0.174938	0.112505	90	0.178444	0.124629	0.151212	0.0777114		0.231163	0.210058	0.298367	0.0463031	0.0832404	0.116994	0.0871436	0.093799	0.0748742	0.2313	0.049632	0.557906	0.156794	0.193641	0.126994	0.14452	0.10554	0.0394633	0.246815	0.105337	0.379841	0.0992692	0.136977	0.159514	0.247046	0.183673	0.278466	0.213605
	0.162481	0.111397	95	0.155527	0.0929967	0.135294	0.0529614		0.158983	0.305968	0.154788	0.0359642	0.0604378	0.0746922	0.0941848	0.0972265	0.0619108	0.164733	0.0830344	0.371883	0.138428	0.185768	0.106672	0.18048	0.101981	0.0816339	0.208261	0.0697227	0.572813	0.105478	0.172921	0.10992	0.209269	0.191899	0.215528	0.2349
	0.156383	0.113303	100	0.134606	0.0966202	0.154005	0.0765639		0.111357	0	0.269314	0.0513179	0.0462228	0.0464668	0.170765	0.0980674	0.0705479	0.222036	0.0635278	0.414055	0.132998	0.0739749	0.125144	0.111565	0.113161	0.0784635	0.147214	0.0998558	0.530962	0.147075	0.206998	0.189609	0.21555	0.185326	0.201608	0.255534
	0.157084	0.123064	105	0.140426	0.10844	0.144765	0.0804773		0.0670491	0.0345498	0.309155	0.023044	0.100035	0.051854	0.161917	0.108911	0.040646	0.153028	0.0570619	0.456219	0.118319	0.0943648	0.119043	0.0904125	0.117354	0.0716818	0.131856	0.106469	0.559132	0.123915	0.289148	0.190335	0.201799	0.195939	0.195137	0.229984
	0.171502	0.129814	110	0.150431	0.106739	0.167773	0.115689		0.0446831	0.216354	0.440124	0.0175646	0.0278381	0.0410888	0.116304	0.0753685	0.0448277	0.174148	0.07631	0.404669	0.129258	0.14734	0.0367357	0.178667	0.147979	0.176007	0.246337	0.123082	0.549654	0.110926	0.219884	0.120716	0.307611	0.232045	0.137797	0.258737
	0.193032	0.142783	115	0.184025	0.147836	0.174568	0.0984932		0.0498027	0.401064	0.376295	0.0318891	0.0754422	0.0464024	0.131722	0.106058	0.063516	0.191938	0.065717	0.457079	0.129254	0.0881451	0.152739	0.0953532	0.156456	0.222087	0.218156	0.167495	0.540245	0.116034	0.405184	0.141339	0.407716	0.277156	0.0554238	0.235184
	0.194602	0.138992	120	0.174022	0.148092	0.210921	0.126689		0.0490136	0.531486	0.466355	0.0367341	0.0640603	0.0467778	0.0866544	0.10437	0.047671	0.360227	0.0709271	0.338298	0.135881	0.0711138	0.186274	0.168837	0.144457	0.249048	0.242746	0.155791	0.344362	0.100452	0.305523	0.142743	0.403228	0.269202	0.0673253	0.259289
	0.201122	0.153179	125	0.187955	0.15224	0.191652	0.135275		0.118365	0.571971	0.479773	0.0279798	0.0282999	0.0514261	0.176831	0.117568	0.0470528	0.322875	0.0616634	0.443449	0.192613	0.0548051	0.0746791	0.259524	0.128689	0.225427	0.267458	0.216038	0.515947	0.0317114	0.275215	0.217452	0.2639	0.207994	0.0770521	0.175647
	0.212511	0.161138	130	0.197273	0.16537	0.202405	0.126499		0.136764	0.509921	0.457096	0.0219036	0.0529453	0.0680726	0.133728	0.137275	0.0603009	0.297772	0.0162523	0.481129	0.0985668	0.0617033	0.160836	0.321198	0.0984392	0.251054	0.438805	0.224947	0.56748	0.0910117	0.359764	0.220467	0.282708	0.18699	0.0574661	0.155707
	0.226223	0.153518	135	0.198474	0.163043	0.252216	0.138871		0.135102	0.460997	0.462926	0.0241931	0.0512725	0.0638634	0.247481	0.102402	0.0539546	0.302934	0.0260694	0.44199	0.0890566	0.016526	0.273495	0.448075	0.0824871	0.218485	0.430356	0.222935	0.384261	0.282579	0.36275	0.338881	0.369236	0.181668	0.0848534	0.175403
	0.219378	0.153892	140	0.198835	0.173965	0.224824	0.10303		0.118207	0.342848	0.311872	0.00949124	0.0446412	0.0692395	0.245869	0.111892	0.0264902	0.214576	0.0278578	0.540877	0.0952982	0.0190092	0.232956	0.3402	0.0854538	0.221433	0.456809	0.245213	0.488158	0.304268	0.35401	0.340416	0.413063	0.176582	0.072192	0.233665
	0.251686	0.190007	145	0.231212	0.222969	0.279263	0.146074		0.113339	0.432309	0.487344	0.0215724	0.0702827	0.0346818	0.228528	0.124503	0.0203871	0.238281	0.0352875	0.784436	0.101347	0.0304671	0.332836	0.448373	0.0945678	0.298004	0.48426	0.269193	0.275923	0.31957	0.350881	0.33933	0.507872	0.192296	0.0654436	0.345893
	0.235527	0.187638	150	0.216182	0.218567	0.261153	0.148346		0.113919	0.445129	0.452156	0.0103249	0.102855	0.0546283	0.173894	0.0827627	0.0149955	0.166709	0.0326006	0.795309	0.113578	0.0233482	0.296416	0.438008	0.0874591	0.248563	0.440691	0.228881	0.263144	0.423874	0.295675	0.271247	0.461364	0.144383	0.0687276	0.344101
	0.230327	0.192342	155	0.208462	0.21972	0.266406	0.158287		0.126813	0.383845	0.377751	0.0102983	0.127631	0.0743144	0.200529	0.0859326	0.0266508	0.278209	0.0236722	0.812474	0.119585	0.0517997	0.349657	0.579671	0.0551634	0.219413	0.458259	0.0921137	0.183309	0.295545	0.266656	0.199129	0.468139	0.145014	0.0495042	0.38809
	0.222213	0.177798	160	0.188219	0.195079	0.276535	0.151283		0.140229	0.381898	0.317068	0.0181433	0.107014	0.0582884	0.169578	0.0983752	0.0287633	0.362382	0.0221039	0.715373	0.111412	0.0204264	0.306559	0.558503	0.0299054	0.280436	0.431452	0.111292	0.168579	0.334222	0.191596	0.328536	0.395931	0.142317	0.0601145	0.33147
	0.233659	0.19451	165	0.176638	0.19889	0.313456	0.174615		0.109347	0.357578	0.373839	0.0317024	0.226284	0.0782022	0.19021	0.0562769	0.033315	0.396969	0.0212335	0.780761	0.110165	0.0247442	0.33116	0.494892	0.0281768	0.553899	0.396513	0.106952	0.26822	0.452611	0.0874472	0.307483	0.242218	0.106604	0.0445192	0.331121
	0.236475	0.184361	170	0.178345	0.180612	0.314111	0.173848		0.175426	0.401194	0.40105	0.0103547	0.214628	0.0820978	0.17336	0.071109	0.0289961	0.399647	0.0309747	0.638077	0.116384	0.0166797	0.365779	0.435805	0.00963907	0.447176	0.412389	0.147762	0.312563	0.55694	0.0619541	0.36263	0.323891	0.0762943	0.0516828	0.296829
	0.213335	0.164863	175	0.147155	0.148401	0.285945	0.144136		0.116489	0.37664	0.325586	0.0148132	0.121693	0.100165	0.15032	0.075421	0.0329457	0.377018	0.039132	0.420302	0.0831035	0.0129348	0.353156	0.372524	0.0130218	0.299119	0.355782	0.0688077	0.473511	0.539517	0.0769513	0.286018	0.392459	0.129315	0.0427894	0.323849
	0.238062	0.204036	180	0.166577	0.189854	0.310062	0.179119		0.143796	0.559436	0.435383	0.0159483	0.13442	0.0984483	0.104277	0.063247	0.0381251	0.408775	0.0133932	0.52057	0.0663909	0.0420513	0.328369	0.31369	0.00814254	0.563609	0.370189	0.0641356	0.589826	0.563981	0.0584491	0.276438	0.439547	0.133648	0.0365094	0.274944
	0.246846	0.215089	185	0.175543	0.194192	0.298991	0.158249		0.123046	0.627253	0.432743	0.0202941	0.0819457	0.100618	0.151247	0.0575402	0.0466764	0.364128	0.116503	0.510318	0.0495825	0.188372	0.340943	0.239669	0.00904637	0.551417	0.288038	0.0714989	0.814095	0.422392	0.0838374	0.435545	0.469168	0.0990441	0.0308238	0.185903
	0.221346	0.208159	190	0.149981	0.191134	0.276902	0.14994		0.16162	0.594144	0.348587	0.0351732	0.0729146	0.0997765	0.0440848	0.0431135	0.0443689	0.317237	0.0756322	0.476284	0.0698493	0.088555	0.340951	0.166585	0.0135027	0.559951	0.203097	0.0186663	0.752068	0.296216	0.0232	0.454725	0.483522	0.149806	0.0275957	0.236452
	0.223912	0.19084	195	0.141687	0.132817	0.304058	0.187493		0.238811	0.448176	0.487209	0.0178023	0.0992906	0.0579935	0.0715044	0.0728909	0.0481128	0.421137	0.0772774	0.164685	0.0980434	0.230779	0.350319	0.278095	0.0177818	0.568401	0.238048	0.0271646	0.65792	0.193787	0.0865951	0.569104	0.386463	0.142224	0.0208383	0.199094
	0.214974	0.203775	200	0.142944	0.16388	0.278127	0.195405		0.263382	0.604397	0.435747	0.0135022	0.0499995	0.0777404	0.0546749	0.0454457	0.0547439	0.315371	0.0600113	0.167414	0.00654062	0.253549	0.41303	0.377757	0.0573772	0.377709	0.152189	0.0211247	0.672785	0.165249	0.116699	0.654495	0.387297	0.143632	0.0387646	0.0386591
	0.219608	0.213973	205	0.145456	0.172127	0.278544	0.193905		0.294315	0.637292	0.289785	0.0145832	0.0435049	0.105207	0.0559992	0.053209	0.0750956	0.328227	0.0661618	0.129909	0.0300546	0.245137	0.46242	0.261653	0.0302058	0.434116	0.157527	0.0173607	0.757743	0.257413	0.121304	0.681799	0.396492	0.137217	0.0253087	0.0399848
	0.201723	0.188132	210	0.146886	0.15645	0.236219	0.167135		0.323233	0.534074	0.323747	0.0242032	0.0918157	0.105518	0.0867193	0.0801185	0.0670572	0.38813	0.0736093	0.110302	0.0114948	0.202121	0.305584	0.173298	0.0418639	0.305695	0.164169	0.032318	0.699652	0.140298	0.10923	0.600066	0.446946	0.1539	0.0245103	0.0285687
	0.2085	0.221006	215	0.144756	0.160564	0.256576	0.245044		0.260718	0.62514	0.335587	0.0200156	0.056383	0.0994559	0.0865724	0.0926079	0.0671253	0.114193	0.157217	0.123809	0.0124816	0.175628	0.519995	0.274577	0.0392275	0.126066	0.162173	0.0302486	0.699581	0.152641	0.119593	0.872099	0.381763	0.131444	0.062606	0.0390585
	0.218204	0.214574	220	0.16369	0.151458	0.268074	0.268216		0.379576	0.499643	0.25076	0.00463548	0.173221	0.109332	0.0946368	0.0934288	0.0667842	0.214227	0.120763	0.244471	0.00300227	0.25003	0.409957	0.373241	0.0427006	0.143873	0.112222	0.0266376	0.541836	0.158333	0.147499	1	0.401942	0.144487	0.0786146	0.0238438
	0.222198	0.202514	225	0.165041	0.136291	0.280747	0.257986		0.336439	0.335695	0.264728	0.0172458	0.200141	0.253964	0.11646	0.0899684	0.0657382	0.138496	0.105786	0.228068	0.0052196	0.306993	0.409047	0.376518	0.0745274	0.130964	0.0925035	0.0738401	0.492663	0.194584	0.150373	0.980987	0.478564	0.200265	0.0688838	0.0328754
	0.179188	0.162928	230	0.13537	0.101791	0.246762	0.218764		0.331921	0.163887	0.157166	0.00460483	0.161971	0.153996	0.0849105	0.0936954	0.0741187	0.0953881	0.118295	0.178288	0	0.173033	0.533168	0.446798	0.095656	0.118364	0.155739	0.0638442	0.136965	0.205786	0.133289	0.715733	0.375806	0.15538	0.0751563	0.0143091
	0.184601	0.143719	235	0.154117	0.102962	0.230546	0.189808		0.330989	0.131449	0.30359	0.00166362	0.210461	0.163473	0.133391	0.121437	0.0690853	0.092406	0.0617802	0.185387	0.0575643	0.214566	0.390454	0.51302	0.100847	0.121229	0.236164	0.0743664	0.166958	0.161658	0.124394	0.584005	0.391248	0.125726	0.082857	0.0186638
	0.179688	0.169979	240	0.13447	0.0791047	0.243455	0.246641		0.307256	0.09782	0.158321	0.0152401	0.17783	0.144913	0.10452	0.149263	0.0684794	0.0892372	0.0790752	0.164794	0.0230224	0.122814	0.389837	0.592295	0.0966328	0.109247	0.215285	0.109395	0.201722	0.167693	0.156602	0.799865	0.260253	0.130788	0.0823174	0.0167389
	0.196964	0.196566	245	0.147081	0.114617	0.272746	0.272384		0.350972	0.067224	0.246281	0.0254456	0.18491	0.129072	0.0955333	0.186579	0.0839783	0.0884857	0.0689624	0.0783112	0.0326563	0.126461	0.502703	0.575674	0.114083	0.099908	0.35399	0.106463	0.161491	0.245725	0.0889101	0.893102	0.377412	0.134	0.0803759	0.0162918
	0.203938	0.189668	250	0.170681	0.146124	0.258426	0.244158		0.316506	0.14759	0.254519	0.0256655	0.157799	0.172896	0.0908197	0.210534	0.0892938	0.0627236	0.0604296	0.208329	0.0813077	0.0927328	0.525484	0.52102	0.0791834	0.122619	0.482254	0.122996	0.13667	0.170663	0.0359341	0.784998	0.507625	0.140758	0.0823302	0.0265746
	0.200777	0.200981	255	0.175194	0.149652	0.252295	0.262726		0.281616	0.128637	0.24577	0.0249035	0.164453	0.135314	0.151765	0.20863	0.045364	0.0280718	0.058335	0.250002	0.0760872	0.109875	0.299301	0.520433	0.0743232	0.111865	0.484825	0.0970827	0.0433991	0.308582	0.0672668	0.90218	0.538568	0.159349	0.0997118	0.0060487
	0.197615	0.190788	260	0.188674	0.148284	0.228585	0.245378		0.264783	0.27776	0.31582	0.0344716	0.158344	0.0868193	0.192178	0.200461	0.0416397	0	0.064509	0.187092	0.16004	0.111551	0.232144	0.528709	0.0827012	0.0645526	0.525218	0.133993	0	0.254576	0.0438473	0.79861	0.512772	0.158563	0.0919388	0.0101344
	0.1848	0.173124	265	0.171527	0.145193	0.213067	0.217187		0.253903	0.281615	0.258502	0.026169	0.180007	0.09062	0.20099	0.179041	0.0434232	0.00810675	0.0229512	0	0.163245	0.136597	0.413678	0.491503	0.0662331	0.0742242	0.525541	0.137435	0.0862283	0.209168	0.032021	0.645729	0.425968	0.128511	0.0922458	0.000743404
	0.205176	0.207681	270	0.195285	0.169722	0.2357	0.262516		0.13514	0.255771	0.260605	0.0349524	0.215954	0.0754581	0.151818	0.226526	0.0409507	0.0472612	0.00905683	0.255757	0.177047	0.0709758	0.483489	0.392575	0.0777601	0.0640482	0.535533	0.172432	0.0276807	0.228112	0.0628499	0.869082	0.63262	0.158041	0.0784738	0.0049691
	0.204699	0.182819	275	0.196487	0.159876	0.227175	0.223372		0.157754	0.191052	0.287192	0.0321759	0.167502	0.0709619	0.198564	0.183552	0.0457781	0.0434119	0.0126866	0.34766	0.175989	0.106236	0.409492	0.3887	0.0755483	0.0796948	0.542729	0.31461	0.088838	0.264814	0.0315581	0.733887	0.51876	0.207957	0.0543237	0.000131168
	0.206217	0.183053	280	0.204572	0.180807	0.217585	0.200784		0.135378	0.444163	0.31368	0.0221003	0.145855	0.0134209	0.180059	0.176122	0.01812	0.0377562	0.0296506	0.431682	0.161838	0.060733	0.402508	0.279638	0.0821066	0.217083	0.484049	0.356964	0.107476	0.222287	0.0191479	0.663834	0.522203	0.213581	0.0326283	0
	0.213535	0.176309	285	0.209254	0.187868	0.230203	0.171271		0.126519	0.375949	0.373602	0.0287601	0.174356	0.0159153	0.191395	0.184827	0.0330365	0.0383896	0.0517501	0.528505	0.156002	0.0449777	0.460081	0.390542	0.064068	0.33585	0.452605	0.373265	0.0986788	0.263609	0.00552126	0.366397	0.559641	0.22686	0.0486402	0.00923398
	0.227428	0.191119	290	0.20929	0.187234	0.248753	0.211426		0.134136	0.393476	0.328289	0.0152416	0.166362	0.0340938	0.126355	0.147225	0.0243634	0.0685902	0.0518755	0.467795	0.148904	0.0974927	0.461432	0.451181	0.0466268	0.226686	0.471514	0.45882	0.283052	0.236148	0.0631296	0.668696	0.544414	0.201191	0.0427891	0.0080958
	0.256149	0.20863	295	0.19319	0.164399	0.324139	0.242532		0.124742	0.41761	0.359166	0.00940748	0.153898	0.0643737	0.1593	0.141521	0.0142674	0.682213	0.0167698	0.508699	0.160963	0.216392	0.449431	0.30136	0.0522657	0.479492	0.446413	0.424815	0.515606	0.215364	0.082156	0.7299	0.146431	0.194896	0.032155	0.0725621
	0.257276	0.227494	300	0.177987	0.142362	0.352007	0.29029		0.169907	0.187711	0.37986	0.0187817	0.184986	0.0487126	0.110714	0.11155	0.0133663	0.623174	0.0142755	0.459578	0.142349	0.159667	0.504041	0.241917	0.0819673	0.753213	0.25137	0.4103	0.483877	0.211964	0.0813225	0.843293	0.429256	0.163395	0.0349578	0.0882291
	0.259396	0.22495	305	0.178883	0.142019	0.352348	0.281841		0.158285	0.318898	0.464273	0	0.136768	0.0492988	0.0945819	0.114181	0.00887309	0.85214	0.0147878	0.436503	0.148265	0.150095	0.484047	0.20179	0.0888859	0.585954	0.237915	0.410479	0.52514	0.237563	0.0974954	0.705236	0.408278	0.18553	0.0526247	0.0952039
	0.253184	0.237231	310	0.173116	0.137642	0.341221	0.308177		0.141402	0.300698	0.435221	0.0174315	0.114462	0.0432363	0.0243903	0.10231	0.0124257	0.988859	0.0148833	0.420532	0.0809089	0.296626	0.502656	0.172853	0.0945547	0.647119	0.250024	0.314011	0.565879	0.143714	0.145632	0.553511	0.404345	0.150216	0.0500966	0.101165
	0.251252	0.254843	315	0.164404	0.13294	0.339463	0.332623		0.173704	0.251752	0.344891	0.018804	0.0899935	0.044901	0.0187486	0.122799	0.0113187	0.986286	0.0153493	0.434581	0.0250353	0.305699	0.355319	0.169078	0.0857385	0.643747	0.282938	0.23121	0.670496	0.122087	0.194631	0.817461	0.341368	0.117176	0.0421414	0.117793
	0.268494	0.270804	320	0.172137	0.132357	0.370429	0.357444		0.160211	0.243382	0.376548	0.0378144	0.080156	0.0639343	0.0450755	0.126884	0.0164475	1	0.0161719	0.261817	0.0421372	0.334846	0.491685	0.177974	0.082193	0.669143	0.380339	0.380532	0.688907	0.0949021	0.191007	0.938331	0.329931	0.122521	0.0414244	0.123504
	0.275364	0.266589	325	0.191401	0.164929	0.349468	0.325362		0.169045	0.412785	0.440648	0.0282241	0.111372	0.054546	0.0365508	0.0879837	0.0131404	0.913728	0.0190426	0.131319	0.126131	0.379335	0.452614	0.115102	0.103224	0.606968	0.413263	0.22503	0.803627	0.124898	0.22973	0.856518	0.556166	0.134538	0.0391206	0.125549
	0.264741	0.249109	330	0.188901	0.150862	0.340682	0.321822		0.145632	0.256239	0.433182	0.0368158	0.207096	0.0483713	0.0454818	0.114153	0.0374706	0.932173	0.0156522	0.139896	0.229527	0.402157	0.460819	0.145431	0.120071	0.57345	0.349972	0.0499387	0.642825	0.095958	0.302622	0.808901	0.546094	0.110948	0.0392519	0.122615
	0.266144	0.259557	335	0.182215	0.149928	0.352822	0.33687		0.140158	0.242584	0.243241	0.0639712	0.243255	0.0542371	0.0561476	0.113738	0.0362911	0.930607	0.00865729	0.112949	0.318555	0.428313	0.531923	0.302768	0.0786892	0.603392	0.268221	0.018581	0.65556	0.0832209	0.226696	0.897038	0.529392	0.119733	0.0378927	0.106224
	0.270898	0.258377	340	0.192018	0.184653	0.343427	0.302999		0.101923	0.411203	0.316664	0.0380804	0.213394	0.0757997	0.0589483	0.0834874	0.0339524	0.96148	0.0302607	0.0794633	0.282504	0.463586	0.522501	0.225382	0.0639147	0.468738	0.263917	0.00371764	0.735152	0.0769047	0.309762	0.754569	0.62535	0.225647	0.0390906	0.119748
	0.224478	0.178116	345	0.187109	0.161291	0.257988	0.194701		0.10398	0.324334	0.219108	0.0570563	0.232843	0.0669408	0.0636244	0.0669308	0.0373313	0.253883	0.0129897	0.122634	0.348001	0.326673	0.491801	0.235629	0.0566022	0.432818	0.328681	0.0186407	0.45378	0.0860417	0.306266	0.651513	0.563372	0.229427	0.0367677	0.15771
	0.23468	0.207327	350	0.206594	0.190713	0.252424	0.231152		0.0772763	0.441101	0.132608	0.0525431	0.248447	0.0545648	0.0634646	0.0420959	0.0380224	0.663348	0.0149285	0.186544	0.267179	0.260053	0.467837	0.246558	0.0575536	0.186513	0.450211	0.0571991	0.48888	0.0970485	0.364837	0.635558	0.662312	0.202228	0.0366604	0.0754732
	0.22886	0.210643	355	0.193411	0.177211	0.259878	0.254006		0.0335915	0.448207	0.192745	0.0403035	0.210945	0.0449844	0.0731675	0.0411436	0.0564343	0.759515	0.0128786	0.28663	0.297061	0.258981	0.361555	0.252119	0	0.158291	0.350394	0.0529149	0.454849	0.123254	0.295178	0.701256	0.598698	0.209187	0.0509326	0.0428762
	0.232785	0.203294	360	0.200974	0.183184	0.255158	0.228413		0.0256966	0.409394	0.170729	0.0353338	0.248502	0.0383471	0.0753718	0.0322894	0.0413712	0.730845	0.0158881	0.297245	0.342684	0.331333	0.408233	0.372644	0.00202212	0.13383	0.497124	0.0379848	0.495658	0.126738	0.317352	0.536977	0.494237	0.199168	0.0276455	0.0733366
	0.213008	0.198036	365	0.194903	0.183324	0.248629	0.22916		0	0.480059	0.172907	0.0307747	0.240664	0.0893831	0.0528362	0.0403471	0.0364932	0.68929	0.00174057	0.248885	0.329647	0.298739	0.362183	0.357509	0.0106949	0.0596949	0.46092	0.0446473	0.110861	0.135047	0.333474	0.603207	0.479896	0.211432	0.0303779	0.0525218
	0.204457	0.172359	370	0.203064	0.17752	0.221465	0.172925		0.0654309	0.485121	0.187159	0.0672846	0.238435	0.0795986	0.061813	0.0580075	0.0339259	0.567443	0	0.264351	0.287767	0.30959	0.189152	0.402536	0.0164374	0.0878774	0.429338	0.0530677	0.0396503	0.255689	0.318208	0.381	0.534067	0.23852	0.0261823	0.0471413
	0.201262	0.167834	375	0.189188	0.156502	0.226821	0.19388		0.0702539	0.451194	0.255597	0.0231212	0.166582	0.0843083	0.0724045	0.0622797	0.0450332	0.680998	0.00760144	0.290168	0.32535	0.321111	0.289431	0.403971	0.0238266	0.0458721	0.388198	0.0590032	0.113292	0.237349	0.22284	0.175376	0.435465	0.257123	0.0701795	0.0574078
	0.194729	0.151582	380	0.183713	0.146529	0.22172	0.165471		0.0905243	0.407604	0.216993	0.014561	0.170667	0.093708	0.0982189	0.0677271	0.0407614	0.625121	0.0095169	0.35382	0.29538	0.183116	0.173315	0.376493	0.0178044	0.162295	0.366639	0.0401258	0.0740698	0.258309	0.346506	0.215582	0.365585	0.221628	0.0803747	0.0859635
	0.179149	0.141325	385	0.162025	0.13437	0.219638	0.147082		0.120161	0.303011	0.17761	0.00256209	0.100316	0.0909103	0.0513629	0.109841	0.0271445	0.492033	0.0144182	0.217855	0.138284	0.273556	0.247466	0.452717	0.0206218	0.196835	0.372366	0.0383825	0.00775475	0.271797	0.322369	0.233377	0.406827	0.158578	0.0877423	0.0802722
	0.222785	0.173282	390	0.188205	0.156638	0.286694	0.188734		0.16087	0.367472	0.305052	0.00313259	0.137743	0.0828418	0.0461882	0.0922542	0.0354032	0.608356	0.0109672	0.329723	0.0969675	0.32404	0.338332	0.56358	0.0185969	0.223768	0.414222	0.0652175	0.0730596	0.265092	0.452263	0.411659	0.356071	0.239579	0.111114	0.10441
	0.224841	0.172257	395	0.182922	0.155413	0.294353	0.186753		0.143938	0.30149	0.373028	0.00874476	0.106161	0.0984806	0.0443	0.113113	0.0306366	0.48275	0.0119944	0.297864	0.0574379	0.390834	0.378264	0.589262	0.0288842	0.45746	0.403898	0.076683	0.13089	0.249566	0.41219	0.359166	0.403851	0.136851	0.106731	0.101066
	0.210244	0.167046	400	0.17539	0.153255	0.268671	0.183545		0.184519	0.290791	0.371687	0.025088	0.0653824	0.0881313	0.0507454	0.109284	0.0351457	0.0929948	0.0312876	0.104935	0.0508439	0.391045	0.455266	0.510664	0.0429742	0.526278	0.464244	0.119902	0.125215	0.268575	0.444878	0.350883	0.308409	0.156322	0.118047	0.103296
	0.222815	0.164927	405	0.188183	0.142435	0.285153	0.187312		0.185105	0.344124	0.328336	0.0439084	0.059003	0.0615915	0.0581928	0.115096	0.0458907	0.297846	0.0338016	0.178053	0.0405848	0.413618	0.528003	0.504567	0.0586511	0.55752	0.375304	0.229305	0.0912225	0.237797	0.391833	0.329069	0.353895	0.156284	0.118363	0.101864
	0.23855	0.173152	410	0.221355	0.182594	0.266596	0.171726		0.204324	0.688689	0.321553	0.100269	0.0715782	0.0628093	0.0690947	0.18826	0.0562894	0.245083	0.0573426	0.216269	0.0503489	0.293202	0.403407	0.42684	0.0459712	0.5803	0.408666	0.181056	0.205184	0.203395	0.433844	0.390267	0.411126	0.147974	0.122688	0.0935826
	0.236487	0.182919	415	0.219246	0.189506	0.258159	0.187985		0.19904	0.700295	0.399207	0.0741614	0.0736205	0.0619006	0.0717213	0.144981	0.0479649	0.456624	0.0651185	0.238177	0.0315583	0.318845	0.46058	0.331238	0.0513182	0.562245	0.312728	0.190441	0.273947	0.196887	0.48503	0.103464	0.435178	0.137329	0.132877	0.0651543
	0.257829	0.181739	420	0.252287	0.20567	0.262137	0.15965		0.347549	0.65084	0.49489	0.131022	0.0668282	0.0478243	0.0610104	0.133391	0.0645633	0.297236	0.156886	0.272134	0.0407504	0.551931	0.305427	0.307846	0.0689875	0.516319	0.438549	0.206685	0.299119	0.177075	0.306297	0.375325	0.577123	0.139593	0.118927	0.0650826
	0.2755	0.197027	425	0.27474	0.21979	0.268626	0.177563		0.580868	0.634889	0.478742	0.137407	0.0850098	0.0527464	0.0579941	0.123238	0.0687532	0.328404	0.202912	0.275291	0.0385265	0.650768	0.416296	0.362471	0.0669622	0.573307	0.302657	0.333767	0.363286	0.0782735	0.471743	0.25575	0.442666	0.134039	0.125298	0.0719454
	0.276349	0.201098	430	0.258558	0.209875	0.285151	0.197482		0.4641	0.656124	0.391526	0.153592	0.079599	0.0424895	0.0353898	0.14774	0.0542492	0.407142	0.17481	0.218149	0.0676074	0.648661	0.435053	0.536397	0.10293	0.560687	0.280071	0.331132	0.464166	0.0545125	0.233335	0.348227	0.53442	0.101119	0.129828	0.0847009
	0.305389	0.210434	435	0.269634	0.195508	0.351844	0.239656		0.491135	0.617937	0.529613	0.134452	0.112627	0.0565156	0.017974	0.191832	0.0607479	0.485483	0.23717	0.334697	0.0632056	0.519778	0.370029	0.554033	0.12943	0.614437	0.270577	0.386994	0.366454	0.126192	0.310408	0.709592	0.552581	0.125878	0.119772	0.0613413
	0.281044	0.191825	440	0.276481	0.203892	0.265294	0.174996		0.545662	0.635271	0.376539	0.147744	0.0906478	0.0686739	0.0212944	0.149492	0.0258129	0.437417	0.198654	0.394695	0.0991572	0.492803	0.265355	0.388469	0.120702	0.438398	0.39232	0.362574	0.5273	0.0651957	0.40407	0.518383	0.462489	0.123359	0.078965	0.0377924
	0.283121	0.20402	445	0.263659	0.198279	0.300599	0.225945		0.563978	0.56317	0.507038	0.104207	0.113202	0.0675937	0.0513162	0.15285	0.0324844	0.370415	0.252507	0.328298	0.05187	0.431063	0.317251	0.400406	0.139781	0.533544	0.388291	0.39785	0.402263	0.0558897	0.246903	0.697246	0.568295	0.0792495	0.0849908	0.0254486
	0.283991	0.209953	450	0.257381	0.206477	0.307006	0.224441		0.563625	0.66104	0.530266	0.12459	0.0667027	0.104624	0.0620529	0.161006	0.0453531	0.306391	0.187832	0.316084	0.0606802	0.375903	0.460594	0.321525	0.160087	0.46705	0.323355	0.349814	0.456589	0.0844915	0.195319	0.748928	0.595029	0.126638	0.0574601	0.038721
	0.2671	0.194216	455	0.238999	0.172708	0.296715	0.230953		0.527541	0.442599	0.462533	0.122057	0.0704633	0.138771	0.148084	0.154478	0.0298296	0.240998	0.196792	0.417413	0.0796104	0.26708	0.48212	0.290731	0.15818	0.41291	0.297659	0.373995	0.390969	0.068606	0.148532	0.815605	0.539383	0.112539	0.0470752	0.0422581
	0.256725	0.188966	460	0.207367	0.153177	0.301127	0.214645		0.526637	0.201922	0.406701	0.0929523	0.0761059	0.209815	0.150647	0.124133	0.00353759	0.371887	0.185638	0.284861	0.0591719	0.246943	0.390497	0.316684	0.135776	0.350978	0.300644	0.298181	0.558025	0.086705	0.218265	0.819955	0.522028	0.137388	0.0760739	0.0361531
	0.248046	0.159713	465	0.2165	0.15828	0.277778	0.159913		0.529271	0.181952	0.442567	0.0463589	0.07864	0.211588	0.247335	0.110079	0.0168939	0.360483	0.170595	0.328748	0.0745206	0.328526	0.400036	0.321474	0.133687	0.386094	0.360632	0.363305	0.425719	0.0685036	0.184745	0.516631	0.439809	0.138744	0.0394987	0.0388442
	0.256134	0.187596	470	0.209511	0.162505	0.307867	0.21414		0.567233	0.216735	0.378328	0.0534754	0.0889838	0.22023	0.194335	0.0920265	0.072953	0.312418	0.184012	0.311185	0.0773264	0.119019	0.475054	0.28892	0.133916	0.411934	0.39677	0.327117	0.433035	0.124883	0.174578	0.814991	0.485678	0.132461	0.040843	0.0433117
	0.258356	0.213374	475	0.218954	0.169734	0.295867	0.266338		0.552792	0.361678	0.407542	0.0373087	0.115259	0.222561	0.308939	0.0967597	0.0507021	0.322343	0.0568091	0.331943	0.0508578	0.0378681	0.441589	0.281873	0.12596	0.240767	0.409947	0.232874	0.47618	0.0601853	0.254183	0.989894	0.46814	0.17425	0.0680468	0.0567237
	0.230296	0.193232	480	0.172358	0.119031	0.304471	0.25866		0.309033	0.258983	0.46969	0.0227726	0.126628	0.202817	0.261243	0.11602	0.0464253	0.334479	0.0184827	0.280133	0.0498082	0.0156309	0.518082	0.272877	0.0930691	0.339609	0.39188	0.172894	0.341382	0.0555284	0.154766	0.905687	0.335262	0.17237	0.123177	0.0595569
	0.214618	0.19771	485	0.174887	0.131936	0.262492	0.270544		0.233881	0.349843	0.385691	0.0198188	0.10286	0.219895	0.244692	0.0389134	0.0507118	0.154134	0.0137786	0.372359	0.0395686	0.0246579	0.577318	0.0849282	0.0681068	0.195628	0.363696	0.169199	0.323694	0.0924561	0.233171	0.91986	0.341518	0.174933	0.145193	0.0687907
	0.203062	0.206849	490	0.151344	0.118057	0.275779	0.290593		0.225313	0.163382	0.535707	0.0357573	0.134159	0.200824	0.260784	0.0133203	0.067713	0.253005	0.0229247	0.103667	0.0246328	0.0135907	0.549042	0.00294725	0.0639846	0.20323	0.367309	0.158853	0.230675	0.0705958	0.257972	0.951877	0.372038	0.175339	0.159026	0.0680787
	0.226853	0.207017	495	0.183405	0.151986	0.292253	0.270698		0.15419	0.319958	0.519338	0.0294982	0.170755	0.204889	0.257175	0.0217487	0.0718708	0.332124	0.0578468	0.22291	0.0209168	0.0602108	0.473772	0.0661528	0.0503257	0.246536	0.552251	0.151603	0.202606	0.119721	0.275056	0.953273	0.412393	0.171614	0.163622	0.0695175
	0.213155	0.200042	500	0.173933	0.137913	0.276832	0.268445		0.103572	0.305698	0.640005	0.0290565	0.203775	0.197991	0.17782	0.0225656	0.0896215	0.174686	0.113071	0.243236	0.0443862	0.0515674	0.451965	0.0612319	0.0543164	0.0962134	0.485505	0.130615	0.140249	0.1356	0.313331	0.888806	0.377108	0.19327	0.150751	0.0923171
	0.218374	0.199316	505	0.194561	0.166633	0.253306	0.251719		0.138457	0.310031	0.555361	0.0156388	0.285055	0.15165	0.277257	0.054971	0.0928015	0.200143	0.0719334	0.182145	0.091635	0.0511312	0.408428	0.0798381	0.0368637	0.104575	0.634243	0.0713172	0.215146	0.0873481	0.312711	0.849752	0.40203	0.211053	0.156684	0.0662792
	0.201042	0.152344	510	0.172424	0.135864	0.237549	0.178554		0.159191	0.203082	0.529902	0.00701556	0.257813	0.0868512	0.234722	0	0.0976317	0.238956	0.215823	0.245856	0.0877556	0.0403096	0.496788	0.0918659	0.0851006	0.105449	0.487255	0.038757	0.257364	0.0952639	0.317552	0.475203	0.334072	0.201409	0.162667	0.0755305
	0.193429	0.143822	515	0.17902	0.154287	0.204319	0.135842		0.121409	0.125508	0.559204	0.014069	0.281232	0.0701687	0.132368	0.0448198	0.103216	0.225442	0.136069	0.339679	0.10421	0.0211049	0.270873	0.182474	0.11729	0.166349	0.501197	0.0627845	0.304175	0.120985	0.227591	0.18939	0.506379	0.259717	0.161464	0.066833
	0.241508	0.188427	520	0.204763	0.200948	0.273798	0.162999		0.123905	0.181736	0.522288	0.0190778	0.301492	0.0501436	0.153345	0.057869	0.0972722	0.303745	0.226533	0.26069	0.0708328	0.0220604	0.42146	0.356092	0.127904	0.158213	0.819873	0.147088	0.47424	0.15123	0.261774	0.480208	0.472397	0.293529	0.158887	0.048335
	0.227876	0.159653	525	0.204265	0.164674	0.246111	0.154096		0.151797	0.101179	0.502455	0.0170484	0.288795	0.0344305	0.152494	0.0614628	0.0636261	0.314859	0.172865	0.458017	0.111278	0.128221	0.311177	0.407715	0.149102	0.131509	0.612055	0.222609	0.405084	0.128726	0.156749	0.38785	0.439073	0.267136	0.15473	0.0484999
	0.251928	0.196179	530	0.210983	0.19812	0.296123	0.193259		0.154636	0.0766599	0.577932	0.00943169	0.229791	0.0960174	0.14005	0.0621976	0.0717106	0.316681	0.236251	0.186859	0.114913	0.109318	0.653984	0.387213	0.176685	0.172359	0.727944	0.508057	0.420916	0.158267	0.159486	0.371206	0.517635	0.260446	0.130351	0.0269947
	0.265139	0.201302	535	0.229109	0.20906	0.309343	0.197003		0.151526	0.0406808	0.695623	0.012671	0.202404	0.135974	0.164899	0.0658794	0.0650482	0.327252	0.228495	0.407612	0.129904	0.117855	0.609138	0.434944	0.19551	0.245899	0.722241	0.406239	0.355392	0.151218	0.195626	0.277892	0.642498	0.232872	0.145147	0.0634644
	0.286151	0.222643	540	0.259863	0.257785	0.301333	0.16238		0.154821	0.00967031	0.624586	0.00510243	0.251571	0.187977	0.19809	0.0812115	0.0669738	0.319436	0.222654	0.329484	0.140631	0.096834	0.524412	0.41681	0.237035	0.164944	0.879713	0.68022	0.539773	0.178906	0.191438	0.313596	0.666296	0.263899	0.168711	0.0974403
	0.288098	0.206003	545	0.263172	0.247579	0.313656	0.139786		0.160945	0.0580256	0.499234	0.0114674	0.352785	0.145504	0.196469	0.0739694	0.0450842	0.343505	0.196468	0.327044	0.137487	0.137898	0.591757	0.392469	0.272007	0.363637	0.816722	0.629273	0.405777	0.227411	0.134858	0.246644	0.711705	0.26185	0.145018	0.181742
	0.26524	0.184897	550	0.247563	0.214926	0.269329	0.129767		0.169397	0.11908	0.365991	0.0437061	0.194161	0.176254	0.207461	0.0735466	0.0365979	0.285126	0.218845	0.342762	0.163124	0.136883	0.564643	0.412927	0.26808	0.176757	0.685909	0.634388	0.503097	0.208272	0.0927593	0.153434	0.631579	0.247457	0.161569	0.152918
	0.265602	0.190364	555	0.267988	0.231533	0.245267	0.116308		0.153177	0.21509	0.450666	0.029397	0.147027	0.215564	0.17556	0.0799441	0.0229461	0.147515	0.0462746	0.316048	0.150235	0.197682	0.350693	0.399713	0.267601	0.198618	0.787699	0.63448	0.451112	0.238214	0.224015	0.205075	0.692031	0.262992	0.194878	0.182608
	0.278731	0.17744	560	0.260606	0.207993	0.296967	0.135746		0.174982	0.19191	0.485084	0.0911921	0.10642	0.221411	0.158534	0.0732442	0.0324053	0.480828	0.048781	0.295646	0.114019	0.1922	0.375234	0.365141	0.247378	0.380878	0.614669	0.62275	0.368147	0.299354	0.202278	0.25143	0.696926	0.188266	0.355144	0.170229
	0.281857	0.170588	565	0.256089	0.188978	0.304322	0.143719		0.152654	0.351499	0.527945	0.0787277	0.144477	0.243538	0.118732	0.0983333	0.0481805	0.526534	0.0746756	0.399499	0.110475	0.230508	0.339155	0.354538	0.23621	0.209763	0.633606	0.140382	0.447044	0.390333	0.250349	0.318568	0.626846	0.190228	0.476938	0.172267
	0.281183	0.170192	570	0.284416	0.203846	0.280897	0.124993		0.0929825	0.518891	0.195362	0.107908	0.152827	0.222423	0.146216	0.111543	0.0910074	0.407331	0.0747824	0.307816	0.131195	0.211977	0.352772	0.253385	0.213421	0.342624	0.715634	0.353779	0.232602	0.4704	0.277172	0.418484	0.660971	0.160162	0.457312	0.192145
	0.301935	0.189785	575	0.296471	0.228969	0.292101	0.120953		0.0770253	0.58674	0.458663	0.107473	0.142482	0.267152	0.147196	0.0954433	0.0656863	0.267639	0.0664502	0.296006	0.128786	0.167927	0.337428	0.301998	0.214714	0.312529	0.424779	0.751451	0.497538	0.465111	0.335825	0.379581	0.692592	0.165065	0.509409	0.191498
	0.31584	0.222175	580	0.306521	0.217095	0.328876	0.249504		0.0873946	0.659187	1	0.146215	0.132607	0.225911	0.194327	0.11169	0.0927208	0.268552	0.114814	0.264359	0.126055	0.239513	0.242474	0.203918	0.168159	0.302038	0.422444	0.576341	0.321544	0.53552	0.435469	0.361524	0.723966	0.158973	0.523896	0.203912
	0.315048	0.199136	585	0.300245	0.23388	0.327438	0.153258		0.109404	0.735515	0.649954	0.186751	0.133813	0.290273	0.158544	0.115003	0.0965789	0.349499	0.113385	0.184614	0.125836	0.153036	0.34439	0.401729	0.172248	0.293123	0.393533	0.4227	0.415621	0.507451	0.431721	0.249507	0.810439	0.147075	0.574175	0.255428
	0.296876	0.203705	590	0.280831	0.217175	0.316646	0.200734		0.158041	0.706796	0.767468	0.0869273	0.185889	0.148109	0.102748	0.138862	0.0995057	0.373287	0.0950299	0.12496	0.120426	0.224065	0.272985	0.289122	0.128848	0.314186	0.3059	0.456175	0.336149	0.453765	0.38153	0.491113	0.703408	0.183525	0.569207	0.0945118
	0.29668	0.18375	595	0.245824	0.168696	0.363256	0.196977		0.111271	0.385444	0.720037	0.177099	0.085311	0.164149	0.10118	0.141687	0.0913197	0.367928	0.112609	0.174255	0.0875058	0.168153	0.599038	0.304841	0.094077	0.314794	0.439845	0.461815	0.378038	0.483907	0.413311	0.490488	0.469806	0.329707	0.531108	0.10832
	0.333918	0.254231	600	0.287785	0.256878	0.399981	0.259445		0.11376	1	0.778941	0.114334	0.102682	0.12785	0.0943275	0.133654	0.0923815	0.417557	0.113363	0.198503	0.0675064	0.27359	0.420976	0.500322	0.0681911	0.191439	0.45677	0.48402	0.34535	0.478085	0.365182	0.858247	0.557831	0.432169	0.481821	0.0808463
	0.327872	0.23254	605	0.295916	0.229396	0.364045	0.25042		0.0877227	0.773147	0.754505	0.135045	0.0869609	0.135652	0.10469	0.211287	0.0848808	0.383131	0.101183	0.465641	0.063317	0.273521	0.618448	0.420974	0.0616048	0.143387	0.553867	0.518285	0.441257	0.263793	0.291663	0.747608	0.592609	0.352967	0.430414	0.0828471
	0.30345	0.22611	610	0.269583	0.212177	0.340654	0.255721		0.124732	0.722321	0.655893	0.0561265	0.0711481	0.104705	0.0886292	0.225722	0.0946148	0.222193	0.152755	0.448371	0.060574	0.213516	0.499134	0.425335	0.0686198	0.155509	0.509275	0.502072	0.436091	0.189151	0.318968	0.864933	0.526139	0.418247	0.282502	0.0593373
	0.286314	0.206423	615	0.237294	0.173472	0.346159	0.246042		0.111988	0.545771	0.679637	0.0999128	0.117331	0.0897018	0.0707088	0.239837	0.0835548	0.268972	0.118551	0.524526	0.0515203	0.157924	0.596479	0.458256	0.0661095	0.118655	0.48669	0.309225	0.41235	0.318442	0.307913	0.735922	0.411282	0.376984	0.212406	0.0461487
	0.267579	0.210156	620	0.217274	0.183286	0.318071	0.236176		0.114763	0.459	0.414016	0.0707459	0.0719071	0.0893751	0.0638745	0.200779	0.0509753	0.300757	0.120305	0.433979	0.0249089	0.207167	0.601158	0.262871	0.0361535	0.174001	0.529922	0.436385	0.517054	0.245789	0.183333	0.850516	0.476036	0.36995	0.116463	0.0700401
	0.285696	0.242769	625	0.218488	0.180071	0.356358	0.298145		0.117188	0.482071	0.793923	0.0770621	0.0825594	0.0933775	0.0600622	0.218133	0.0357974	0.245937	0.120109	0.456897	0.0413006	0.146475	0.744009	0.225229	0.0363124	0.161555	0.534014	0.393995	0.58372	0.193007	0.246981	0.845857	0.4309	0.42914	0.136068	0.067796
	0.232367	0.204764	630	0.185491	0.158159	0.260183	0.227153		0.142349	0.329474	0.545727	0.0623988	0.119137	0.0872334	0.0626866	0.250395	0.0190706	0.317509	0.0354913	0.407425	0.046509	0.143158	0.710038	0.306924	0.0350806	0.180217	0.529767	0.37735	0.676425	0.0292539	0.0452273	0.139106	0.293048	0.444705	0.104774	0.0658088
	0.246177	0.238451	635	0.176892	0.148769	0.301943	0.291039		0.159921	0.399734	0.571719	0.0618778	0.0703524	0.112202	0.049518	0.13471	0	0.21812	0.0199604	0.396292	0.0585073	0.192093	0.41678	0.33929	0.0301027	0.0786728	0.456339	0.313798	0.741309	0.0374247	0.107525	0.950358	0.303534	0.508088	0.0959622	0.0687596
	0.259192	0.235415	640	0.19807	0.163084	0.280751	0.219936		0.169393	0.234671	0.470443	0.0628347	0.109715	0.0858863	0.0672973	0.307376	0.0107577	0.583356	0.0249611	0.42427	0.0535782	0.255166	0.443497	0.174454	0.016886	0.211378	0.5413	0.410003	1	0.0256988	0.0996811	0.586998	0.317035	0.395932	0.0891475	0.0856625
	0.248342	0.239073	645	0.169563	0.140903	0.296232	0.241375		0.172565	0.249017	0.542971	0.0590414	0.0898896	0.102283	0.0476904	0.238681	0.0105423	0.313792	0.0768448	0.377972	0.0375063	0.195303	0.521727	0.159783	0.0104538	0.143002	0.44864	0.199205	0.982001	0.0529148	0.0866088	0.731774	0.39351	0.523086	0.0963848	0.090377
	0.263303	0.241102	650	0.202727	0.171293	0.287019	0.237224		0.172561	0.39798	0.497541	0.0546849	0.0712739	0.083881	0.0935731	0.227001	0.0195952	0.386981	0.0847342	0.542206	0.0432812	0.141687	0.67377	0.176776	0.0138942	0.0749136	0.298701	0.241842	0.971641	0.0354863	0.293289	0.635922	0.529545	0.380692	0.102516	0.126513
	0.241105	0.19945	655	0.201215	0.149736	0.252957	0.212801		0.24748	0.38802	0.495512	0.0689582	0.0663671	0.0630663	0.102056	0.256318	0.010632	0.364307	0.0569667	0.535237	0.0615747	0.198468	0.520146	0.0960444	0.0287757	0.0813529	0.32233	0.244978	0.748954	0.0836515	0.222431	0.584506	0.364351	0.361165	0.101469	0.075811
	0.240895	0.202411	660	0.181407	0.134404	0.277029	0.21377		0.224524	0.45525	0.496963	0.0664972	0.0683346	0.0864279	0.136369	0.189647	0.0194724	0.360397	0.0833214	0.271845	0.0913418	0.12845	0.526118	0.117876	0.0603609	0.0826238	0.158553	0.167455	0.795211	0.12776	0.296945	0.63912	0.472219	0.419675	0.0952519	0.10704
	0.244568	0.229055	665	0.17654	0.142507	0.278782	0.227593		0.275739	0.343801	0.481574	0.00985403	0.0958398	0.0574832	0.130333	0.167862	0.0251158	0.419553	0.0805427	0.275845	0.113886	0.1095	0.565895	0.0923068	0.0503351	0.0670923	0.266089	0.169583	0.956644	0.125893	0.125911	0.642604	0.571118	0.426086	0.0938325	0.107573
	0.224593	0.192037	670	0.171024	0.133925	0.26376	0.219587		0.248948	0.217357	0.343424	0.00918667	0.13277	0.0925957	0.11329	0.179206	0.00340365	0.240879	0.217833	0.310384	0.150647	0.0917035	0.640242	0.0536199	0.0528488	0.0687675	0.27689	0.0655436	0.650864	0.0884616	0.263767	0.648821	0.524565	0.396133	0.0958749	0.110587
	0.242465	0.188102	675	0.193131	0.142865	0.269715	0.190358		0.271253	0.550713	0.300779	0.0125855	0.148031	0.113739	0.139801	0.130179	0.00932992	0.267904	0.186843	0.219711	0.17815	0.126274	0.641211	0.161913	0.0572501	0.0759929	0.314474	0.075507	0.732056	0.163025	0.264748	0.578088	0.391528	0.370282	0.200567	0.107087
	0.259763	0.192531	680	0.210108	0.157324	0.291147	0.194282		0.239634	0.467942	0.345357	0.0212913	0.162417	0.212045	0.138561	0.147179	0.0180549	0.162319	0.385956	0.392931	0.164814	0.0749078	0.685359	0.239389	0.0885426	0.0564088	0.327606	0.05511	0.709031	0.11175	0.302418	0.521635	0.533949	0.381185	0.226371	0.101209
	0.274511	0.184858	685	0.237876	0.186861	0.300588	0.167441		0.258724	0.516507	0.251633	0.041481	0.173736	0.241239	0.159281	0.164094	0.0438376	0.292887	0.427927	0.629992	0.182622	0.0455511	0.681898	0.271915	0.0705586	0.0666404	0.352885	0.0823845	0.573826	0.157997	0.343017	0.368255	0.525925	0.397114	0.215423	0.148961
	0.26439	0.172751	690	0.244489	0.19318	0.27301	0.137419		0.22973	0.675823	0.24411	0.043168	0.154187	0.196839	0.16163	0.181742	0.0488364	0.277236	0.491448	0.622185	0.152579	0.0883301	0.498495	0.270311	0.0661334	0.0718636	0.332799	0.218878	0.48797	0.135987	0.276965	0.388215	0.478601	0.260223	0.180245	0.168377
	0.261557	0.192218	695	0.22577	0.186556	0.282274	0.182074		0.281272	0.603483	0.159657	0.0511719	0.126053	0.258741	0.174301	0.114852	0.0400063	0.285275	0.408876	0.625478	0.137829	0.0549557	0.744647	0.244869	0.0727832	0.0997565	0.401944	0.105564	0.606255	0.128503	0.271101	0.378607	0.358798	0.244235	0.19273	0.151846
	0.253491	0.176786	700	0.219119	0.179197	0.276567	0.15802		0.159955	0.515748	0.170128	0.0616698	0.126305	0.25819	0.14514	0.132755	0.0446817	0.261454	0.595599	0.572873	0.145797	0.0480674	0.493065	0.345258	0.0723294	0.102956	0.486173	0.15196	0.549626	0.107095	0.197523	0.352426	0.453691	0.192229	0.191231	0.163832
	0.256609	0.188164	705	0.215788	0.192792	0.284396	0.155736		0.12763	0.589551	0.242839	0.049344	0.116013	0.344314	0.120357	0.10624	0.022586	0.263041	0.590006	0.565815	0.135741	0.0347902	0.465752	0.355031	0.0370575	0.0853795	0.506772	0.213985	0.604074	0.0994107	0.223499	0.346954	0.403772	0.184606	0.199458	0.151023
	0.252896	0.191025	710	0.213214	0.180919	0.26625	0.151314		0.10549	0.482722	0.360912	0.08435	0.115522	0.334885	0.197843	0.10561	0.0391224	0.218349	0.500997	0.585743	0.156045	0.0410183	0.418998	0.259399	0.00621946	0.0639259	0.453896	0.215775	0.74091	0.0584738	0.159679	0.415573	0.464006	0.163262	0.198383	0.133971
	0.256588	0.198413	715	0.212535	0.185554	0.278037	0.170437		0.133803	0.635454	0.336918	0.0513123	0.127537	0.30751	0.157489	0.100399	0.0360568	0.241107	0.570981	0.526149	0.125413	0.088177	0.55137	0.285985	0.0325148	0.0777427	0.395904	0.254671	0.7255	0.0741886	0.11507	0.334161	0.439911	0.159683	0.180704	0.118763
	0.265437	0.194682	720	0.226147	0.190764	0.288357	0.174704		0.120639	0.449752	0.320359	0.0905575	0.0921518	0.321881	0.161609	0.0851284	0.0278715	0.245785	0.496116	0.673449	0.114154	0.242779	0.650575	0.363581	0.0217435	0.0599759	0.450214	0.284839	0.641967	0.0851656	0.117007	0.286938	0.479918	0.178991	0.206535	0.162565
	0.237407	0.182153	725	0.218455	0.179685	0.226319	0.14955		0.122395	0.472414	0.295783	0.121265	0.070312	0.246765	0.20221	0.0553555	0.0322379	0.216037	0.460002	0.508878	0.0492283	0.269112	0.509427	0.0988092	0.0313594	0.0647205	0.38046	0.446083	0.66261	0.0906818	0.08393	0.255667	0.480296	0.155035	0.169744	0.096579
	0.263688	0.202338	730	0.249032	0.220707	0.24824	0.143219		0.126264	0.54993	0.191483	0.0633429	0.0601432	0.331012	0.336629	0.0718046	0.0470792	0.291918	0.3832	0.519294	0.0508567	0.30114	0.565384	0.233898	0.0219581	0.0708637	0.520464	0.478121	0.668094	0.0803692	0.139739	0.255661	0.623102	0.168532	0.0746512	0.158323
	0.245377	0.207882	735	0.216669	0.188605	0.238986	0.184144		0.112852	0.269407	0.197857	0.0645674	0.0734441	0.193199	0.34842	0.083306	0.0410133	0.171513	0.277028	0.274209	0.047915	0.326327	0.727623	0.320383	0.0304883	0.0704223	0.558865	0.496918	0.775003	0.0624766	0.112506	0.318755	0.54427	0.155562	0.0821994	0.134023
	0.227448	0.187195	740	0.2135	0.17242	0.204067	0.161351		0.119394	0.27931	0.194844	0.0591075	0.143268	0.159004	0.33252	0.0901386	0.0369157	0.180649	0.149965	0.324635	0.0357824	0.370521	0.633834	0.230959	0.0356978	0.0737955	0.537976	0.265229	0.707802	0.0200006	0.168068	0.309842	0.548555	0.162142	0.0688767	0.129698
	0.22665	0.167606	745	0.218274	0.170444	0.21386	0.156306		0.105364	0.40431	0.20407	0.0533374	0.144761	0.165136	0.329577	0.0668062	0.0444064	0.200367	0.150099	0.280105	0.0905499	0.344578	0.642393	0.18337	0.030245	0.204962	0.635152	0.352712	0.501374	0.0481653	0.20769	0.308011	0.315961	0.115981	0.0868252	0.129906
	0.255341	0.183532	750	0.253143	0.210588	0.232696	0.125589		0.0999367	0.437996	0.258617	0.0820302	0.146886	0.139375	0.37125	0.0660845	0.0672886	0.309233	0.281626	0.307623	0.0465154	0.339145	0.524637	0.196319	0.0293488	0.119908	0.754314	0.388084	0.539613	0.120859	0.320525	0.329066	0.523198	0.170373	0.0700596	0.109647
	0.245884	0.189524	755	0.256338	0.207817	0.215583	0.168102		0.106966	0.580359	0.100151	0.0840755	0.133624	0.101895	0.345085	0.0652253	0.0847022	0.213653	0.222007	0.276289	0.0499069	0.402601	0.671511	0.13911	0.0480892	0.105859	0.5618	0.385705	0.411942	0.144089	0.265456	0.333977	0.642343	0.229447	0.0691836	0.109712
	0.242804	0.183588	760	0.260138	0.207414	0.202033	0.145718		0.107538	0.515643	0.0761077	0.0718476	0.174566	0.0907461	0.335131	0.10215	0.083726	0.225393	0.275463	0.306411	0.0442482	0.405667	0.574244	0.168753	0.0803914	0.0917947	0.62021	0.264017	0.413943	0.0960525	0.304874	0.301041	0.683473	0.193134	0.0623082	0.129633
	0.246785	0.176647	765	0.256658	0.181954	0.208466	0.160855		0.101168	0.649446	0.0419893	0.0862021	0.248312	0.10666	0.290023	0.101037	0.123479	0.140743	0.286959	0.245776	0.0752923	0.335511	0.59212	0.257341	0.0742133	0.0881902	0.394133	0.41037	0.51033	0.116797	0.338061	0.371496	0.558689	0.183743	0.0748224	0.107091
	0.215813	0.142899	770	0.231805	0.167954	0.185648	0.10409		0.11045	0.585515	0.0128602	0.0827934	0.265048	0.158439	0.294903	0.0934487	0.124873	0.124021	0.200782	0.18607	0.0703086	0.234493	0.401826	0.255478	0.0542445	0.102355	0.506843	0.224142	0.291753	0.139238	0.331073	0.297348	0.468388	0.187441	0.0762886	0.162343
	0.215356	0.158997	775	0.226096	0.179836	0.201679	0.138957		0.118114	0.509441	0.0266716	0.0316089	0.243539	0.144234	0.282096	0.0954686	0.118293	0.105334	0.364308	0.246072	0.0750542	0.1407	0.420307	0.390074	0.0611344	0.100486	0.389295	0.203653	0.193962	0.125078	0.364315	0.297586	0.667874	0.155353	0.0708816	0.089033
	0.224397	0.167424	780	0.226033	0.185113	0.205831	0.143976		0.0980413	0.570605	0.0243948	0.0590549	0.259856	0.104451	0.36596	0.0886624	0.11627	0.179176	0.318725	0.209096	0.0816392	0.0852469	0.510294	0.342035	0.0901224	0.103262	0.369405	0.205502	0.402458	0.132696	0.305119	0.302198	0.655084	0.141639	0.0568555	0.105273
	0.226008	0.170202	785	0.230994	0.182509	0.208897	0.163442		0.10284	0.566134	0.043248	0.0480121	0.262179	0.152074	0.267803	0.104236	0.0996366	0.167879	0.350791	0.274577	0.102429	0.115568	0.567395	0.39966	0.115152	0.0698583	0.311065	0.211148	0.334463	0.100026	0.384119	0.217381	0.673854	0.13434	0.0571527	0.0952173
	0.221858	0.169798	790	0.238146	0.202646	0.191564	0.119523		0.10835	0.637186	0.0354738	0.0755791	0.27261	0.140208	0.243361	0.0962322	0.0899838	0.249677	0.202208	0.384628	0.104971	0.0854239	0.418101	0.397074	0.127827	0.119319	0.229839	0.186417	0.294477	0.121735	0.3447	0.167462	0.744179	0.132887	0.0790563	0.123062
	0.230134	0.193428	795	0.241218	0.228143	0.215279	0.149954		0.101145	0.655349	0.0559789	0.1151	0.156355	0.183305	0.238463	0.103342	0.0837137	0.329958	0.238729	0.345462	0.107189	0.0487421	0.485685	0.461897	0.185561	0.0538292	0.322952	0.19212	0.216201	0.149716	0.248236	0.168273	0.885648	0.130899	0.0701096	0.109795
	0.231769	0.164848	800	0.221924	0.171852	0.232102	0.162943		0.117382	0.685204	0.0630719	0.0976676	0.162644	0.203561	0.216725	0.153561	0.102822	0.334677	0.265585	0.352775	0.124005	0.0462042	0.539048	0.477666	0.233254	0.0858125	0.20568	0.220752	0.385607	0.0715427	0.178612	0.255351	0.547847	0.147533	0.10565	0.109279
	0.237809	0.166421	805	0.229639	0.171436	0.220823	0.142074		0.0653025	0.546898	0.0636765	0.120732	0.2345	0.204741	0.223767	0.130553	0.0633045	0.312231	0.264605	0.340686	0.111586	0.101026	0.484761	0.419838	0.229026	0.0651673	0.199402	0.250487	0.555365	0.0936944	0.260089	0.184506	0.682796	0.238793	0.114078	0.097038
	0.244793	0.17757	810	0.223176	0.144424	0.232588	0.172869		0.065422	0.432247	0	0.132151	0.271175	0.211622	0.139352	0.154833	0.09285	0.311906	0.204766	0.363139	0.142504	0.112964	0.5074	0.56004	0.240444	0.0804481	0.276669	0.223486	0.724912	0.0950385	0.175552	0.22572	0.614668	0.239936	0.133359	0.121587
	0.245585	0.17817	815	0.228013	0.157804	0.225184	0.147806		0.0723912	0.490332	0.1904	0.104363	0.185434	0.227168	0.275406	0.147903	0.062231	0.330219	0.1203	0.421631	0.139085	0.117712	0.47233	0.504958	0.256102	0.112683	0.188769	0.226964	0.75114	0.120853	0.18658	0.0812837	0.626766	0.195158	0.146536	0.121674
	0.264829	0.16828	820	0.24677	0.161119	0.2495	0.125707		0.0885746	0.385649	0.218395	0.0964058	0.247127	0.213275	0.197417	0.172067	0.0695341	0.316129	0.12547	0.490551	0.152674	0.0631475	0.445402	0.49441	0.329295	0.175884	0.460532	0.280594	0.7224	0.174835	0.190838	0.144271	0.583007	0.300485	0.140912	0.135943
	0.256896	0.156687	825	0.223867	0.115421	0.25507	0.120273		0.0901731	0.434128	0.375098	0.135891	0.204509	0.212862	0.2403	0.151641	0.0899594	0.339551	0.0963213	0.43903	0.154127	0.194152	0.437654	0.38185	0.240408	0.184873	0.300947	0.171713	0.805434	0.144865	0.192621	0.15178	0.412188	0.336764	0.13009	0.144148
	0.267916	0.183986	830	0.242289	0.171193	0.263555	0.159334		0.0952284	0.191772	0.462923	0.0712972	0.203859	0.1742	0.20146	0.150021	0.0806427	0.296771	0.0736737	0.346766	0.144841	0.188341	0.551258	0.278782	0.344483	0.139841	0.54659	0.26416	0.72593	0.206875	0.219863	0.119787	0.698542	0.44664	0.128764	0.148351
	0.284843	0.202455	835	0.244362	0.17865	0.309682	0.21324		0.107622	0.0486498	0.577148	0.160637	0.203656	0.121318	0.370796	0.141126	0.102178	0.633904	0.113977	0.55305	0.139139	0.190895	0.603579	0.280229	0.290122	0.159213	0.577812	0.195963	0.659306	0.169961	0.131311	0.157385	0.579645	0.454947	0.11719	0.134841
	0.305979	0.206499	840	0.258008	0.15687	0.3477	0.2512		0.086088	0.192771	0.551205	0.143055	0.212087	0.122979	0.373728	0.128215	0.113992	0.680484	0.101761	0.473706	0.163028	0.199933	0.806462	0.346023	0.263425	0.129055	0.622992	0.211741	0.614572	0.276534	0.141149	0.0846437	0.501349	0.494839	0.300867	0.230716
	0.305226	0.232303	845	0.242621	0.172991	0.36025	0.274772		0.112081	0.157554	0.689946	0.135485	0.230689	0.102837	0.431547	0.122057	0.120286	0.681765	0.115507	0.419412	0.100921	0.14092	0.842125	0.356751	0.265549	0.128389	0.674124	0.110539	0.701645	0.224536	0.189487	0.0697253	0.511459	0.492832	0.15983	0.258337
	0.300595	0.238224	850	0.249702	0.17669	0.367883	0.311005		0.10184	0.224438	0.664096	0.10302	0.17509	0.109521	0.428465	0.209114	0.123322	0.659333	0.076435	0.435506	0.101296	0.099255	1	0.405983	0.196118	0.0840748	0.66419	0.0945074	0.374719	0.188116	0.168222	0.040839	0.523652	0.505616	0.347189	0.312694
	0.283988	0.219568	855	0.257185	0.17274	0.339077	0.278896		0.0994924	0.368517	0.64191	0.0897894	0.254339	0.101182	0.379881	0.176494	0.13476	0.743741	0.0943722	0.41868	0.0767224	0.147711	0.763721	0.285339	0.198244	0.0921288	0.682096	0.0666736	0.106848	0.217039	0.201958	0.0140803	0.460583	0.523014	0.359018	0.253324
	0.291302	0.232134	860	0.279512	0.213711	0.310183	0.276286		0.0913721	0.490608	0.277189	0.0518739	0.239766	0.0525137	0.498904	0.180314	0.126721	0.729117	0.0878517	0.427388	0.0576394	0.120743	0.881057	0.297166	0.153992	0.0630686	0.671792	0.0833808	0.272249	0.324751	0.241778	0.0316462	0.677432	0.383183	0.358491	0.284464
	0.303324	0.239335	865	0.268583	0.198975	0.356966	0.300099		0.0961828	0.484477	0.676049	0.110697	0.1946	0.0378756	0.521625	0.182997	0.129908	0.801542	0.113948	0.349232	0.0793032	0.0737642	0.83357	0.310765	0.16192	0.0454068	0.500783	0.0669612	0.269111	0.368009	0.274044	0.0294291	0.719651	0.411987	0.351176	0.298044
	0.291549	0.245058	870	0.258931	0.202449	0.346968	0.307923		0.0807498	0.37458	0.558706	0.0531157	0.160413	0.0398445	0.39021	0.192979	0.127718	0.796636	0.0770803	0.350151	0.0888327	0.119949	0.929822	0.350216	0.164893	0.0331929	0.486099	0.0859292	0.203822	0.346837	0.304806	0.0403004	0.828196	0.337638	0.334273	0.306373
	0.297559	0.223696	875	0.263254	0.195305	0.334089	0.269034		0.1149	0.540288	0.409243	0.0937359	0.16826	0.0676029	0.463026	0.162963	0.0998512	0.882392	0.0845474	0.353216	0.0787726	0.1181	0.648315	0.358503	0.145443	0.0108709	0.451909	0.0570351	0.444609	0.281611	0.326415	0.127923	0.704684	0.515874	0.333475	0.288096
	0.270202	0.193184	880	0.25004	0.195037	0.27699	0.191982		0.140135	0.531535	0.488841	0.113138	0.176241	0.0584876	0.404877	0.156512	0.0975418	0.652811	0.055263	0.358076	0.0651261	0.117274	0.344137	0.37542	0.124346	0.0284792	0.32779	0.0282741	0.518125	0.246428	0.270908	0.198606	0.757528	0.326805	0.331341	0.271615
	0.266393	0.191481	885	0.244373	0.17319	0.276549	0.217542		0.131346	0.521331	0.318795	0.123779	0.256597	0.0721739	0.365368	0.169624	0.0723358	0.724801	0.0561433	0.394405	0.0573249	0.107088	0.556779	0.314774	0.105306	0.0193635	0.35258	0.0169298	0.50701	0.258698	0.286499	0.170111	0.594944	0.38102	0.354507	0.169381
	0.242742	0.151093	890	0.225763	0.154481	0.248981	0.145656		0.134325	0.347122	0.292491	0.101115	0.339091	0.0127273	0.368401	0.143017	0.0504616	0.365187	0.0855821	0.416528	0.0992251	0.0941618	0.351406	0.385682	0.121811	0.00431088	0.321803	0.0445471	0.445776	0.253374	0.214124	0.363197	0.580364	0.357648	0.236103	0.267181
	0.265072	0.189508	895	0.260153	0.201875	0.247765	0.16801		0.14028	0.65625	0.194993	0.136365	0.389431	0.0403823	0.417716	0.0789777	0.061278	0.455272	0.12706	0.407548	0.0637913	0.0966153	0.455266	0.306507	0.100096	0	0.321061	0.175583	0.534156	0.254699	0.322359	0.438658	0.667424	0.355799	0.127669	0.0967785
	0.266352	0.20707	900	0.262764	0.228221	0.248261	0.175183		0.128153	0.49556	0.209553	0.115002	0.304513	0.0400766	0.364293	0.0804048	0.0499507	0.24114	0.0825334	0.787857	0.0616541	0.0815108	0.628243	0.330536	0.111219	0.0946491	0.338938	0.149877	0.52276	0.277999	0.271881	0.397649	0.704496	0.345145	0.15892	0.0833512
	0.277092	0.233135	905	0.267969	0.232084	0.267679	0.243925		0.123958	0.424258	0.198976	0.0839053	0.334057	0.0561299	0.527992	0.0503098	0.0526246	0.130936	0.110876	0.823427	0.0570502	0.119758	0.598836	0.786107	0.106155	0.102869	0.361978	0.193336	0.526612	0.126631	0.28852	0.461686	0.621396	0.299009	0.118779	0.0724202
	0.245601	0.191836	910	0.216663	0.187587	0.265908	0.197592		0.135001	0.205627	0.200772	0.125588	0.254825	0.0552494	0.430947	0.0869487	0.0517964	0.258058	0.165231	0.773091	0.0781233	0.105402	0.588102	0.625439	0.0630703	0.106392	0.271726	0.321962	0.485238	0.141877	0.158752	0.408364	0.340947	0.300003	0.0627999	0.0755026
	0.260621	0.190215	915	0.23465	0.187018	0.283329	0.202072		0.120567	0.148045	0.208125	0.170432	0.314997	0.0884942	0.364197	0.0947236	0.0581262	0.191741	0.272983	0.790373	0.0827891	0.235594	0.707766	0.540765	0.100542	0.168135	0.220642	0.259797	0.426362	0.127832	0.30172	0.455708	0.433757	0.278164	0.0580931	0.0769059
	0.266955	0.209061	920	0.25373	0.213751	0.279188	0.220081		0.0933216	0.0837852	0.19105	0.0964571	0.333026	0.124615	0.462812	0.0980401	0.0222485	0.181063	0.336043	0.834235	0.281799	0.231364	0.784249	0.501912	0.123587	0.12329	0.241098	0.350363	0.343988	0.066259	0.221596	0.365601	0.526801	0.348509	0.0591512	0.0484776
	0.293623	0.207219	925	0.280497	0.228854	0.30124	0.188263		0.124537	0.158729	0.149494	0.0909507	0.225975	0.129931	0.526408	0.116778	0.0312512	0.238005	0.287879	0.866458	0.291549	0.272901	0.621456	0.511014	0.147396	0.333337	0.256486	0.532782	0.419859	0.0875418	0.225974	0.507502	0.562862	0.381984	0.056921	0.0654968
	0.273805	0.183498	930	0.239084	0.177009	0.303768	0.189458		0.0949796	0.118857	0.167215	0.0887635	0.378832	0.171844	0.296414	0.0898098	0.0368608	0.16851	0.346621	0.656974	0.279855	0.271058	0.699509	0.419747	0.103504	0.339677	0.221754	0.440097	0.499733	0.10969	0.214164	0.396454	0.476022	0.462968	0.0574042	0.05921
	0.283658	0.210273	935	0.251234	0.219911	0.311832	0.199801		0.122804	0.0760298	0.168934	0.0978495	0.169113	0.196912	0.481339	0.0904465	0.0257828	0.189902	0.379318	0.686745	0.251986	0.24996	0.716443	0.340665	0.107168	0.463075	0.144404	0.660832	0.492531	0.0575023	0.255001	0.332901	0.549054	0.507709	0.0512252	0.0767865
	0.298544	0.215583	940	0.254574	0.234531	0.346189	0.184844		0.0593609	0.10974	0.192006	0.108402	0.157131	0.239974	0.548996	0.0799966	0.0381946	0.314187	0.37017	0.618852	0.291427	0.206389	0.623028	0.363017	0.115615	0.410811	0.117582	0.714284	0.477988	0.112377	0.218456	0.633871	0.634139	0.469458	0.0546115	0.0791762
	0.274781	0.200379	945	0.230032	0.221837	0.323499	0.159795		0.0691336	0.0346181	0.194712	0.0981214	0.136362	0.206027	0.475821	0.0775829	0.0284346	0.276582	0.342553	0.585679	0.276245	0.173708	0.577575	0.332852	0.112204	0.441088	0.0789534	0.675143	0.454869	0.109883	0.214772	0.442014	0.586354	0.522755	0.0573877	0.112446
	0.299954	0.191626	950	0.270706	0.210282	0.322302	0.161137		0.0834157	0.336323	0.195316	0.196831	0.128557	0.292209	0.608282	0.0834424	0.0412157	0.512475	0.271824	0.491411	0.333254	0.185276	0.525459	0.170924	0.129646	0.308231	0.15814	0.694295	0.522091	0.103383	0.269683	0.490146	0.544123	0.515087	0.047407	0.160264
	0.283624	0.212788	955	0.248428	0.200111	0.328996	0.239852		0.0616079	0.408466	0.215906	0.18858	0.125854	0.200147	0.469657	0.0710185	0.0469287	0.631243	0.163956	0.430687	0.27885	0.175865	0.393262	0.0381746	0.140708	0.675379	0.164112	0.624814	0.347669	0.116921	0.096176	0.382031	0.627378	0.684226	0.0641499	0.117706
	0.317162	0.235365	960	0.28034	0.234986	0.353367	0.243904		0.0987913	0.601306	0.0904789	0.329255	0.152383	0.254303	0.458318	0.0478864	0.0348974	0.450968	0.238686	0.527391	0.30974	0.129057	0.524401	0.0790279	0.0816692	0.680932	0.316576	0.592479	0.508053	0.112954	0.0313549	0.564185	0.718652	0.730364	0.055692	0.160738
	0.334441	0.244312	965	0.285259	0.244899	0.396225	0.248948		0.131932	0.563325	0.169675	0.29944	0.102928	0.292003	0.493131	0.0691769	0.0366801	0.744776	0.265873	0.461713	0.213164	0.14661	0.609315	0.141376	0.141519	0.65094	0.321437	0.726034	0.441735	0.10378	0.0400439	0.488645	0.763006	0.715138	0.0540048	0.176955
	0.301873	0.2044	970	0.286234	0.20752	0.32828	0.216535		0.138276	0.541287	0.0951202	0.301921	0.144064	0.190861	0.497966	0.0699718	0.0845598	0.604285	0.129205	0.495957	0.264491	0.194951	0.453756	0.155132	0.0880482	0.553211	0.312316	0.457074	0.261628	0.109491	0.147179	0.550868	0.759063	0.584259	0.0826183	0.184897
	0.317476	0.206558	975	0.288784	0.2202	0.364171	0.196097		0.182221	0.58882	0.0933321	0.315429	0.179234	0.350315	0.594432	0.136442	0.0558892	0.538939	0.178069	0.493214	0.143497	0.0606603	0.457667	0.325015	0.0828067	0.52	0.276138	0.398856	0.262928	0.101916	0.155567	0.608113	0.781041	0.613167	0.17629	0.219345
	0.313788	0.221134	980	0.270054	0.240244	0.377016	0.194924		0.213893	0.52515	0.089601	0.223329	0.0964276	0.328522	0.580646	0.0939744	0.0694192	0.685335	0.213136	0.435726	0.0700648	0.0947573	0.494663	0.361904	0.0716798	0.57217	0.250192	0.309195	0.31803	0.150872	0.147797	0.520615	0.932605	0.521513	0.206001	0.208844
	0.33077	0.208033	985	0.28187	0.23164	0.403414	0.163419		0.233318	0.59102	0.441068	0.273367	0.0912165	0.201061	0.639879	0.140139	0.0821529	0.46293	0.288021	0.424892	0.0817603	0.0733587	0.513565	0.405787	0.0875931	0.608851	0.262905	0.274513	0.314083	0.223458	0.161382	0.656323	0.851136	0.46426	0.241294	0.172234
	0.361005	0.250352	990	0.298915	0.266185	0.451029	0.218769		0.243534	0.62045	0.570832	0.276171	0.111011	0.192329	0.752773	0.141217	0.0626691	0.886893	0.311203	0.812453	0.0883372	0.0365794	0.560351	0.419514	0.116858	0.583569	0.31591	0.15414	0.36419	0.190134	0.150955	0.610728	0.709765	0.436737	0.189813	0.199027
	0.344315	0.232896	995	0.312918	0.264753	0.398936	0.18836		0.237161	0.741677	0.564121	0.141646	0.125016	0.169815	0.716063	0.144303	0.060111	0.482219	0.269449	0.77269	0.0707363	0.0752274	0.438766	0.576223	0.119677	0.304454	0.514538	0.333597	0.245821	0.248442	0.10906	0.724083	0.612005	0.48353	0.233188	0.127197
	0.354475	0.227764	1000	0.346348	0.263874	0.380683	0.179603		0.279434	0.586052	0.603112	0.178564	0.0848919	0.171721	0.725014	0.171408	0.0699815	0.431846	0.313007	0.823109	0.106622	0.0873236	0.380076	0.5775	0.142074	0.582466	0.613696	0.393793	0.19622	0.171826	0.213617	0.54487	0.73426	0.279219	0.331736	0.131871
	0.359465	0.269868	1005	0.347585	0.291174	0.392148	0.255328		0.261911	0.566053	0.597741	0.104971	0.117454	0.133274	0.722026	0.156486	0.0637697	0.236989	0.307208	1	0.123023	0.110877	0.559096	0.61248	0.154239	0.837681	0.508319	0.466469	0.190016	0.152534	0.182274	0.607217	0.791822	0.144954	0.231667	0.124459
	0.346532	0.252418	1010	0.334277	0.256965	0.379654	0.262117		0.295903	0.537726	0.563035	0.0645321	0.110094	0.116507	0.657683	0.15787	0.0677573	0.208538	0.304121	0.795855	0.0755774	0.124815	0.429295	0.666293	0.13887	0.931375	0.709125	0.478079	0.178271	0.177486	0.220718	0.485257	0.617587	0.150718	0.296234	0.143571
	0.377959	0.298148	1015	0.349856	0.297786	0.434787	0.3148		0.327373	0.621393	0.662371	0.0537805	0.0993277	0.117782	0.681627	0.125494	0.0791618	0.259388	0.294815	0.829808	0.0867527	0.0872817	0.488508	0.751905	0.147269	1	0.584182	0.910304	0.202495	0.152597	0.135261	0.772133	0.553724	0.146935	0.274962	0.136226
	0.352815	0.286688	1020	0.336276	0.300498	0.400204	0.277434		0.23237	0.589432	0.629324	0.0596394	0.11109	0.105927	0.613661	0.142532	0.0784348	0.287988	0.214528	0.828171	0.0811678	0.104673	0.586087	0.662489	0.0935264	0.838178	0.668674	0.950064	0.0961732	0.157019	0.234225	0.673941	0.456015	0.146142	0.136736	0.100625
	0.331083	0.26075	1025	0.300985	0.260034	0.387325	0.27448		0.219258	0.576178	0.717067	0.071611	0.120249	0.0812881	0.228825	0.126439	0.0619218	0.240555	0.25296	0.74109	0.0500332	0.0935051	0.627817	0.547632	0.109831	0.799323	0.708485	0.729471	0.193982	0.1638	0.216639	0.614565	0.535842	0.118755	0.226383	0.0968116
	0.34427	0.271815	1030	0.308539	0.279817	0.398503	0.276944		0.244189	0.562642	0.614506	0.0286831	0.10654	0.0872052	0.506213	0.0870664	0.0653706	0.296887	0.179395	0.725964	0.107177	0.093716	0.70199	0.371695	0.0698887	0.769548	0.654872	0.892198	0.319408	0.370652	0.206343	0.790726	0.450902	0.134483	0.134854	0.0664402
	0.317335	0.255103	1035	0.305417	0.289291	0.331112	0.222681		0.236762	0.368632	0.441128	0.0514939	0.140281	0.0737174	0.437568	0.0533995	0.0626336	0.310979	0.159857	0.743943	0.0967039	0.0539944	0.724237	0.421106	0.0673765	0.550101	0.624704	1	0.356488	0.167673	0.198095	0.561195	0.539058	0.166521	0.212022	0.0657157
	0.306401	0.269408	1040	0.269455	0.271198	0.344826	0.281069		0.203743	0.373742	0.36893	0.0305623	0.183829	0.0407678	0.293545	0.0426424	0.0302421	0.19517	0.169868	0.254226	0.102856	0.0455203	0.822778	0.591322	0.0427964	0.787407	0.703659	0.895911	0.474851	0.110989	0.216879	0.437755	0.709285	0.191987	0.181845	0.0761087
	0.282221	0.240371	1045	0.269787	0.256567	0.281754	0.229891		0.174374	0.424746	0.351452	0.0781494	0.198627	0.0372668	0.181312	0.0392624	0.0344999	0.28923	0.101665	0.166483	0.0938821	0.0965023	0.692912	0.316435	0.0703503	0.685289	0.519786	0.881432	0.486281	0.0592975	0.408644	0.232106	0.74374	0.266607	0.204806	0.0670356
	0.27132	0.212098	1050	0.250359	0.21267	0.281771	0.218945		0.248754	0.423262	0.194062	0.0677809	0.204667	0.0343831	0.232962	0.0231809	0.0302321	0.208987	0.0982049	0.209526	0.0804957	0.0652039	0.572421	0.545025	0.112221	0.59856	0.344788	0.772433	0.49172	0.0826316	0.507041	0.429889	0.521657	0.289536	0.161536	0.0457862
	0.278565	0.213761	1055	0.244371	0.205469	0.311729	0.231609		0.223684	0.477727	0.319113	0.140102	0.204867	0.079172	0.191367	0.0127242	0.027304	0.24395	0.121647	0.0419874	0.103235	0.127259	0.698122	0.57977	0.0650466	0.625361	0.391796	0.595554	0.460864	0.0909845	0.531326	0.240018	0.596487	0.372989	0.179462	0.0578931
	0.25797	0.17959	1060	0.211069	0.132784	0.308007	0.224413		0.236323	0.325444	0.343958	0.116644	0.197866	0.0781649	0.198775	0.0780509	0.0568203	0.250347	0.118236	0.205607	0.100138	0.150611	0.634015	0.653365	0.0796055	0.57716	0.205204	0.322468	0.457974	0.0960871	0.275697	0.178878	0.598088	0.366898	0.229763	0.0909718
	0.26998	0.182432	1065	0.216824	0.145648	0.323092	0.208149		0.208318	0.23353	0.408167	0.119868	0.191361	0.102131	0.388123	0.10295	0.0510738	0.370153	0.136266	0.183626	0.116077	0.160652	0.706374	0.549068	0.0609758	0.506008	0.239541	0.190883	0.53625	0.112368	0.476312	0.188416	0.575491	0.362971	0.170403	0.112094
	0.270372	0.191575	1070	0.231351	0.182804	0.322384	0.208043		0.20852	0.184045	0.314431	0.122184	0.158671	0.114789	0.485392	0.125578	0.0415378	0.346307	0.143634	0.320042	0.113218	0.178897	0.503892	0.754246	0.085313	0.542722	0.201453	0.176378	0.3226	0.131496	0.42991	0.206066	0.749215	0.360467	0.121256	0.128169
	0.244283	0.18088	1075	0.216607	0.164251	0.296411	0.204817		0.194939	0.165345	0.302419	0.162685	0.135634	0.13124	0.480608	0.137246	0.0706859	0.232919	0.161011	0.206077	0.107548	0.228122	0.679492	0.563738	0.0674113	0.423836	0.158962	0.201633	0.113694	0.108082	0.325267	0.0908726	0.702371	0.452744	0.12117	0.114166
	0.277845	0.191188	1080	0.236353	0.182778	0.316153	0.195787		0.208406	0.30121	0.24424	0.12372	0.112586	0.10864	0.507484	0.146519	0.0580956	0.476676	0.144177	0.367912	0.144589	0.186501	0.518151	0.529994	0.0780258	0.55172	0.188176	0.125714	0.520324	0.151055	0.373926	0.0630839	0.740415	0.494579	0.11837	0.19537
	0.254765	0.159651	1085	0.219462	0.144932	0.29388	0.17839		0.191071	0.310505	0.260223	0.117373	0.0662216	0.118258	0.456392	0.201846	0.0992464	0.428194	0.149401	0.460103	0.0883844	0.198045	0.390718	0.442607	0.0916963	0.592008	0.275825	0.147574	0.389353	0.0773689	0.206074	0.0926918	0.509855	0.473348	0.0911815	0.207867
	0.251788	0.16482	1090	0.215975	0.150624	0.3029	0.185414		0.255218	0.154658	0.271559	0.144922	0.0715025	0.120272	0.555737	0.207377	0.0870289	0.448402	0.125189	0.461029	0.089707	0.177589	0.33204	0.448747	0.120389	0.630893	0.187133	0.157121	0.262567	0.10759	0.181096	0.142394	0.489428	0.522973	0.115669	0.181845
	0.261055	0.177037	1095	0.229486	0.166433	0.293102	0.194989		0.271304	0.257974	0.340243	0.050997	0.0897735	0.0872502	0.575502	0.211878	0.11915	0.353954	0.108605	0.565871	0.0949466	0.17603	0.464721	0.296653	0.12172	0.70448	0.292357	0.0692767	0.413648	0.0977443	0.292964	0.116516	0.398665	0.444295	0.0833599	0.209662
	0.247186	0.177385	1100	0.211808	0.168661	0.299032	0.193199		0.191678	0.344967	0.293527	0.0950125	0.0384704	0.0953287	0.56831	0.198044	0.13416	0.42744	0.0908179	0.571671	0.120803	0.176606	0.480179	0.289703	0.104372	0.534192	0.272406	0.085136	0.242934	0.104096	0.0375217	0.119792	0.348496	0.62806	0.101266	0.226219
	0.232151	0.169151	1105	0.209999	0.170887	0.246451	0.168975		0.181779	0.446034	0.205363	0.0665109	0.0177661	0.0851955	0.496552	0.19972	0.143765	0.253122	0.0707511	0.511623	0.0566838	0.116703	0.180032	0.325537	0.13482	0.47457	0.263571	0.101486	0.429296	0.0800124	0	0.176887	0.432309	0.609299	0.190659	0.250189
	0.242172	0.180454	1110	0.223125	0.183597	0.243905	0.169159		0.17663	0.441726	0.269229	0.108276	0	0.0480934	0.544803	0.197574	0.115982	0.458829	0.0800699	0.547548	0.0776989	0.0523651	0.196382	0.177839	0.101444	0.270866	0.281565	0.127949	0.527861	0.0564386	0.0566398	0.14537	0.478164	0.5109	0.26164	0.468938
	0.23075	0.174647	1115	0.196367	0.148931	0.254917	0.196134		0.178803	0.423523	0.274611	0.0930292	0.0464373	0.0731577	0.224529	0.270401	0.10848	0.399899	0.08181	0.427699	0.0720747	0.0325386	0.465552	0.13705	0.0819111	0.301687	0.225677	0.0981067	0.515033	0.0562992	0.0806244	0.0913881	0.504342	0.671596	0.273699	0.251035
	0.248854	0.172191	1120	0.218773	0.145649	0.272233	0.202883		0.147635	0.463671	0.40434	0.0831912	0.038406	0.0523795	0.264234	0.290934	0.100122	0.35402	0.0814111	0.397415	0.0838525	0.14815	0.408742	0.115592	0.121302	0.291287	0.355025	0.158082	0.472968	0.0563008	0.0972632	0.142603	0.498288	0.699038	0.252803	0.388848
	0.260737	0.186179	1125	0.230583	0.165824	0.298303	0.221034		0.197528	0.434401	0.315965	0.0542961	0.0847265	0.010279	0.30586	0.283265	0.0727546	0.381227	0.13269	0.495399	0.0706048	0.18142	0.632042	0.112773	0.0904902	0.322658	0.287759	0.101315	0.329959	0.0855721	0.140088	0.177288	0.597178	0.682843	0.292248	0.427992
	0.287966	0.207753	1130	0.269185	0.225307	0.298848	0.19086		0.223068	0.663777	0.445513	0.0875179	0.0175227	0.0267981	0.309228	0.247981	0.0937064	0.393594	0.111786	0.450578	0.0475928	0.191747	0.542983	0.129826	0.103497	0.353468	0.525171	0.120104	0.468768	0.126277	0.167048	0.168631	0.779777	0.56685	0.278639	0.421604
	0.282187	0.211747	1135	0.270214	0.236363	0.286609	0.186986		0.231127	0.657778	0.339205	0.0735847	0.034941	0.0683754	0.62917	0.250999	0.10185	0.289838	0.104073	0.295802	0.0494066	0.122927	0.692623	0.192155	0.0938098	0.348182	0.393057	0.125161	0.425114	0.142049	0.143041	0.130582	0.79679	0.477637	0.323981	0.367984
	0.318217	0.204902	1140	0.322906	0.22335	0.292444	0.182806		0.32677	0.666107	0.551918	0.094292	0.0418039	0.0763843	0.565749	0.309327	0.130575	0.374253	0.094806	0.339922	0.0686264	0.388972	0.504286	0.167646	0.0745408	0.230883	0.481785	0.176472	0.526699	0.150406	0.329316	0.149998	0.794401	0.544158	0.377831	0.37214
	0.330492	0.228055	1145	0.343006	0.261474	0.297545	0.183841		0.367732	0.69508	0.671902	0.0795944	0.0542789	0.143718	0.51372	0.279712	0.128509	0.32954	0.070417	0.206219	0.0702542	0.239926	0.417274	0.22208	0.0975397	0.336297	0.449417	0.405442	0.492672	0.138027	0.590554	0.110839	0.996976	0.492093	0.313149	0.340805
	0.337979	0.230089	1150	0.350414	0.26433	0.31527	0.192516		0.293476	0.790646	0.613897	0.0499747	0.0501241	0.0912945	0.471738	0.334853	0.0887195	0.347049	0.0760419	0.219059	0.0832485	0.487002	0.577783	0.246178	0.0564641	0.443494	0.421022	0.434528	0.388807	0.146419	0.526449	0.122614	0.942305	0.436105	0.357009	0.367099
	0.328265	0.212609	1155	0.340186	0.230161	0.308506	0.204591		0.307452	0.624203	0.625692	0.0798097	0.103169	0.0846607	0.55203	0.304755	0.116961	0.316967	0.109082	0.252088	0.0970669	0.472708	0.68521	0.252365	0.0567103	0.394662	0.47359	0.453797	0.354861	0.14109	0.650995	0.108326	0.746514	0.284241	0.151127	0.391276
	0.327347	0.235172	1160	0.365843	0.279541	0.2734	0.162752		0.335641	0.821745	0.591213	0.0698788	0.101341	0.0945848	0.442863	0.253046	0.120758	0.254454	0.144338	0.163373	0.0747209	0.415309	0.395031	0.229474	0.0518526	0.502871	0.503446	0.667928	0.304822	0.160151	0.679154	0.0929954	0.895165	0.263226	0.257265	0.279059
	0.32698	0.228424	1165	0.370173	0.265889	0.271009	0.166833		0.374451	0.776689	0.480274	0.11574	0.118101	0.101476	0.546101	0.209794	0.129017	0.338691	0.0764964	0.179029	0.0780021	0.461138	0.553728	0.317945	0.0584345	0.447876	0.57514	0.688046	0.251573	0.178381	0.597405	0.108899	0.817785	0.216499	0.197896	0.160834
	0.320782	0.221771	1170	0.351894	0.25698	0.271598	0.171283		0.354775	0.814051	0.473735	0.112865	0.0967416	0.094957	0.564724	0.221791	0.123126	0.493647	0.111008	0.132431	0.0856192	0.357219	0.346108	0.275739	0.0614066	0.53615	0.670338	0.659906	0.364012	0.130525	0.599597	0.0908334	0.583424	0.295609	0.192293	0.139261

## Sheet: Figure 3 panel c, e 
	panel c
	Responsive participants			LF/HF mean values
	Participant		group	control condition	zen garden condition
	0		0	0.196809	0.403134
	1		0	0.412259	0.483372
	4		0	0.161909	0.282868
	5		0	0.145862	0.256328
	7		0	0.245113	0.297329
	8		0	0.125761	0.508011
	9		0	0.061762	0.212355
	12		0	0.390219	0.314163
	13		0	0.197633	0.220754
	14		0	0.226245	0.281935
	17		0	0.146964	0.24508
	23		0	0.402721	0.358695
	24		0	0.273622	0.353722
	28		0	0.232072	0.55899
	31		0	0.516497	0.520102
	33		0	0.181597	0.626304
	panel e
	Unresponsive participants			LF/HF mean values
	Participant		group	control condition	zen garden condition
	2		1	0.367442	0.258627
	6		1	0.121547	0.260906
	10		1	0.357459	0.509279
	11		1	0.139835	0.351039
	15		1	0.474189	0.23323
	16		1	0.412101	0.400457
	20		1	0.289054	0.30941
	26		1	0.172867	0.209591
	30		1	0.428435	0.173842
	32		1	0.271981	0.3524
	34		1	0.147436	0.396775

## Sheet: Figure 4 panel a, b, e
	Zen garden condition, averaged and std midline beta values across datapoints (average of 60 seconds, step size of 5 seconds)
	Panel a			Panel b		Panel e
	Avg (all participants)	Std (all participants)		Avg (responsive participants)	Std (responsive participants)	Avg (unresponsive participants)	Std (unresponsive participants)			Time values (in seconds)		midline_beta_00	midline_beta_01	midline_beta_02	midline_beta_04	midline_beta_05	midline_beta_06	midline_beta_07	midline_beta_08	midline_beta_09	midline_beta_10	midline_beta_11	midline_beta_12	midline_beta_13	midline_beta_14	midline_beta_15	midline_beta_16	midline_beta_17	midline_beta_20	midline_beta_23	midline_beta_24	midline_beta_26	midline_beta_28	midline_beta_30	midline_beta_31	midline_beta_32	midline_beta_33	midline_beta_34
	0.281112	0.0125997		0.280273	0.0101741	0.282332	0.01645	0		1		0.275339	0.271993	0.285871	0.302476	0.269394	0.272356	0.283192	0.30291	0.280467	0.315815	0.308048	0.280106	0.280919	0.280042	0.274295	0.269719	0.275159	0.273665	0.270916	0.275584	0.268901	0.289572	0.284078	0.271852	0.265047	0.274449	0.287857
	0.285204	0.0164932		0.287464	0.0177885	0.281917	0.0154843	0		2		0.274494	0.282554	0.282034	0.292004	0.271387	0.277788	0.31372	0.284909	0.30089	0.287037	0.31131	0.300899	0.257245	0.316212	0.284288	0.279157	0.26974	0.283318	0.31557	0.285744	0.2662	0.278482	0.284743	0.270585	0.249727	0.284987	0.295483
	0.281755	0.0137968		0.283633	0.0143674	0.279023	0.013801	0		3		0.303284	0.273627	0.265001	0.302991	0.268955	0.289722	0.286867	0.296335	0.288442	0.300902	0.290181	0.284461	0.28819	0.2628	0.269279	0.278635	0.278798	0.273442	0.297697	0.28911	0.263111	0.257258	0.277015	0.265674	0.263674	0.293641	0.298294
	0.277237	0.0155332		0.278275	0.0137173	0.275726	0.0191043	0		4		0.28818	0.271916	0.262785	0.292315	0.263301	0.291229	0.293837	0.290992	0.264958	0.283241	0.311276	0.271702	0.277243	0.285424	0.275855	0.250033	0.260969	0.25667	0.302933	0.263846	0.255763	0.275384	0.294952	0.259929	0.267527	0.289471	0.283658
	0.279119	0.0192216		0.277515	0.0205604	0.281454	0.0187978	0		5		0.269121	0.275124	0.259907	0.312999	0.248897	0.280328	0.280648	0.276738	0.263418	0.262745	0.303655	0.267364	0.246046	0.284208	0.298991	0.25443	0.285963	0.280199	0.289565	0.323941	0.278962	0.287896	0.313602	0.263021	0.273043	0.265285	0.290128
	0.287368	0.0158559		0.287096	0.0159724	0.287762	0.0171999	0		6		0.274873	0.265816	0.282476	0.296209	0.287083	0.329508	0.269579	0.310356	0.258439	0.295049	0.290895	0.278637	0.305578	0.283469	0.299625	0.282702	0.304521	0.285708	0.296355	0.304863	0.261349	0.295961	0.27402	0.290539	0.282995	0.271265	0.281055
	0.284251	0.0178674		0.285429	0.0160691	0.282538	0.0216607	0		7		0.289976	0.289178	0.262563	0.302315	0.273135	0.307754	0.277005	0.311095	0.302844	0.300891	0.315065	0.281116	0.301899	0.299997	0.272209	0.255817	0.272142	0.304471	0.286181	0.251054	0.265991	0.263979	0.292235	0.278547	0.263313	0.286403	0.267608
	0.287239	0.0213773		0.290324	0.0207722	0.282751	0.0234362	0		8		0.270741	0.301702	0.303763	0.332691	0.291753	0.299773	0.279185	0.317639	0.313423	0.320286	0.296356	0.277809	0.301129	0.278605	0.277142	0.254756	0.258416	0.262864	0.278635	0.284894	0.245678	0.282188	0.301362	0.264861	0.267521	0.311516	0.280759
	0.280875	0.0169067		0.285459	0.0140203	0.274207	0.0198588	0		9		0.290092	0.296079	0.287494	0.292452	0.257745	0.298256	0.273013	0.310626	0.301721	0.303124	0.289004	0.302631	0.285376	0.280573	0.265846	0.244181	0.274191	0.257218	0.287643	0.285276	0.255431	0.277923	0.287749	0.264634	0.255963	0.287368	0.272006
	0.288834	0.0145392		0.288769	0.0115324	0.288929	0.0192675	0		10		0.27742	0.296162	0.297201	0.304459	0.284856	0.285607	0.301231	0.294634	0.28644	0.28777	0.282383	0.286543	0.294626	0.298447	0.263857	0.280545	0.26911	0.298387	0.276783	0.29257	0.268243	0.306194	0.286813	0.272496	0.289836	0.278332	0.337582
	0.287765	0.0216298		0.291081	0.0205475	0.282942	0.0242221	0		11		0.278627	0.283146	0.299969	0.3313	0.301411	0.335022	0.335176	0.285464	0.278653	0.274269	0.277777	0.28889	0.296958	0.298407	0.270019	0.245408	0.307098	0.268913	0.28393	0.261453	0.268903	0.264406	0.307514	0.275087	0.272571	0.287284	0.291993
	0.285141	0.0187257		0.284784	0.01871	0.28566	0.0205222	0		12		0.254566	0.267174	0.294106	0.317687	0.283252	0.286433	0.303127	0.273196	0.262803	0.306984	0.308438	0.284712	0.296994	0.265885	0.278558	0.247094	0.293109	0.286933	0.301569	0.289972	0.249429	0.306005	0.300268	0.261382	0.288851	0.295112	0.29517
	0.294234	0.0201195		0.29507	0.0197585	0.293018	0.0224633	0		13		0.283404	0.280763	0.281241	0.313897	0.322765	0.295365	0.331996	0.298495	0.280638	0.330148	0.318183	0.281314	0.323853	0.283379	0.303451	0.28087	0.267601	0.29175	0.294418	0.31119	0.242842	0.279023	0.288699	0.275625	0.288811	0.292753	0.30184
	0.292027	0.0168962		0.2961	0.0154588	0.286102	0.0186327	0		14		0.298454	0.268289	0.275393	0.314021	0.279849	0.287767	0.305778	0.308877	0.298016	0.306601	0.318919	0.270468	0.302994	0.298355	0.297375	0.271108	0.319739	0.274468	0.285133	0.316783	0.250436	0.287629	0.284472	0.295557	0.284813	0.287658	0.295772
	0.286239	0.0162014		0.290533	0.0142284	0.279993	0.0182382	0		15		0.267428	0.271919	0.284368	0.297855	0.296384	0.282023	0.297715	0.286541	0.301837	0.289586	0.309667	0.292557	0.297964	0.310705	0.270745	0.257056	0.282804	0.263193	0.308381	0.289439	0.249132	0.29465	0.29397	0.293467	0.296609	0.258879	0.283574
	0.289264	0.0154338		0.290574	0.0177778	0.287357	0.0127408	0		16		0.276807	0.300828	0.293387	0.302569	0.290097	0.291581	0.300008	0.305548	0.323687	0.299211	0.308134	0.265767	0.314583	0.279547	0.28226	0.288487	0.268451	0.267688	0.304532	0.268102	0.271138	0.287605	0.299219	0.271069	0.285749	0.289988	0.274076
	0.283348	0.0188848		0.288188	0.0194663	0.276308	0.0173929	0		17		0.283499	0.308165	0.279952	0.316531	0.303835	0.290433	0.309166	0.28579	0.27478	0.295748	0.297317	0.278897	0.27092	0.269018	0.27339	0.251022	0.262956	0.257564	0.323401	0.290022	0.251323	0.279594	0.281043	0.259292	0.293184	0.295145	0.268412
	0.285285	0.0133077		0.284224	0.0123071	0.286829	0.0157015	0		18		0.292785	0.267014	0.278116	0.292227	0.282781	0.301685	0.279744	0.295986	0.303865	0.305451	0.285522	0.287079	0.28961	0.276328	0.291022	0.300346	0.295536	0.303709	0.296711	0.258259	0.258772	0.278372	0.27483	0.270492	0.266833	0.280791	0.288835
	0.289573	0.0209257		0.291208	0.0199347	0.287195	0.023994	0		19		0.27721	0.289551	0.264854	0.311016	0.254711	0.289787	0.286852	0.328428	0.295833	0.306743	0.34334	0.291838	0.264731	0.315282	0.272163	0.260559	0.319904	0.278027	0.298446	0.280919	0.264816	0.276009	0.293992	0.287678	0.285518	0.280919	0.299349
	0.292383	0.0191651		0.296718	0.0178408	0.286078	0.0209875	0		20		0.324927	0.296794	0.250092	0.301694	0.31185	0.270593	0.291832	0.325652	0.292969	0.291701	0.318343	0.274743	0.271611	0.313617	0.284861	0.275611	0.283219	0.306845	0.312008	0.301884	0.257967	0.26906	0.298009	0.294321	0.289041	0.281306	0.30379
	0.289205	0.0196138		0.295927	0.0198786	0.279426	0.0163846	0		21		0.300147	0.281511	0.24735	0.324803	0.316238	0.295106	0.316562	0.308962	0.296454	0.283311	0.278054	0.286978	0.310771	0.281577	0.287219	0.269112	0.271864	0.286057	0.315471	0.258734	0.269876	0.301196	0.283884	0.298831	0.26495	0.26474	0.30877
	0.290817	0.019173		0.293942	0.0168236	0.286272	0.0230137	0		22		0.286311	0.277931	0.257453	0.319661	0.290106	0.291719	0.325746	0.312204	0.295821	0.319832	0.304581	0.266121	0.308301	0.301113	0.297017	0.278655	0.289601	0.243091	0.297565	0.281657	0.275561	0.268241	0.286398	0.28837	0.280362	0.29433	0.314322
	0.291476	0.0234066		0.294197	0.0197503	0.287517	0.0294117	0		23		0.296905	0.272456	0.2562	0.311425	0.296987	0.286151	0.307176	0.314147	0.314608	0.325246	0.340042	0.263457	0.264689	0.313318	0.292789	0.262109	0.273589	0.287274	0.298968	0.326266	0.242367	0.293245	0.301532	0.276797	0.267774	0.283124	0.301206
	0.286661	0.0184369		0.28827	0.0156746	0.28432	0.0232178	0		24		0.302848	0.273208	0.271747	0.299256	0.272955	0.308627	0.296619	0.282312	0.297769	0.314872	0.310052	0.272112	0.268374	0.299284	0.296912	0.265894	0.284907	0.286831	0.304069	0.31817	0.245401	0.299503	0.297692	0.269434	0.258342	0.271502	0.271151
	0.285705	0.0151634		0.286888	0.0133454	0.283985	0.0186591	0		25		0.298322	0.265448	0.28408	0.319627	0.280828	0.288514	0.279578	0.291087	0.291247	0.296266	0.318913	0.286579	0.298701	0.297496	0.28458	0.278659	0.286718	0.26895	0.272723	0.267343	0.266758	0.28882	0.282344	0.280482	0.25047	0.28521	0.304302
	0.286575	0.020175		0.288709	0.0204669	0.283472	0.0212784	0		26		0.318095	0.250672	0.266624	0.307646	0.278562	0.29978	0.311201	0.285499	0.280033	0.273081	0.325103	0.282472	0.290515	0.309172	0.287838	0.26017	0.271586	0.292304	0.301936	0.31359	0.259704	0.288876	0.29584	0.254182	0.259683	0.275303	0.298062
	0.288086	0.0221148		0.292213	0.0231409	0.282085	0.0212217	0		27		0.32691	0.289211	0.300724	0.303388	0.259142	0.325198	0.325018	0.293753	0.277675	0.250086	0.297074	0.291279	0.280172	0.326743	0.278351	0.25515	0.285114	0.266322	0.300921	0.271136	0.279879	0.308757	0.287657	0.246124	0.284684	0.290056	0.277807
	0.293542	0.0193459		0.296445	0.0174664	0.289318	0.022799	0		28		0.314876	0.303612	0.295012	0.305665	0.296218	0.320305	0.316781	0.315457	0.291188	0.284957	0.327555	0.274518	0.309619	0.287346	0.299186	0.2629	0.289667	0.271543	0.267563	0.302309	0.253565	0.283992	0.298043	0.265195	0.274318	0.319118	0.295118
	0.295337	0.0148175		0.292774	0.016841	0.299065	0.0118985	0		29		0.290295	0.284794	0.314033	0.31594	0.296125	0.309887	0.309465	0.303278	0.32557	0.301571	0.315737	0.285074	0.27323	0.297877	0.295042	0.280727	0.278465	0.305887	0.279059	0.304555	0.286211	0.267085	0.302636	0.271927	0.286702	0.301642	0.291284
	0.289413	0.0185011		0.291109	0.0167969	0.286945	0.0221285	0		30		0.297506	0.290776	0.311525	0.290491	0.311074	0.305277	0.287111	0.296642	0.302917	0.308733	0.297687	0.266454	0.282909	0.322687	0.269653	0.255363	0.298472	0.307506	0.291422	0.290067	0.265935	0.260791	0.302505	0.26343	0.259212	0.305002	0.272999
	0.292247	0.0191119		0.291287	0.0197703	0.293644	0.0199073	0		31		0.265839	0.303025	0.310958	0.289265	0.322278	0.307764	0.289787	0.317776	0.301407	0.321356	0.298258	0.273226	0.265345	0.303021	0.272656	0.259288	0.300268	0.301741	0.268041	0.263907	0.26698	0.279869	0.297976	0.303415	0.285563	0.314128	0.307545
	0.286526	0.0198052		0.28504	0.0177831	0.288686	0.0240009	0		32		0.273412	0.282205	0.297555	0.298949	0.331928	0.282621	0.298743	0.285301	0.278142	0.274741	0.338725	0.259657	0.27093	0.292495	0.281106	0.299688	0.293318	0.300022	0.273732	0.266795	0.247042	0.287722	0.271688	0.267325	0.2738	0.299994	0.308559
	0.289899	0.0133701		0.292428	0.0142799	0.286221	0.0123152	0		33		0.292143	0.301505	0.289668	0.29417	0.291643	0.30116	0.282346	0.295948	0.295483	0.296539	0.2995	0.276499	0.315723	0.316037	0.276138	0.268799	0.289019	0.296111	0.275167	0.261497	0.267188	0.287218	0.291818	0.304468	0.276149	0.299984	0.285359
	0.285974	0.0215033		0.289933	0.0191566	0.280215	0.0252276	0		34		0.296794	0.280991	0.288774	0.293184	0.285552	0.283115	0.296929	0.32822	0.289818	0.253229	0.306663	0.281085	0.335251	0.292095	0.294361	0.276789	0.255292	0.308915	0.287614	0.277026	0.236578	0.282241	0.298132	0.278307	0.242496	0.278535	0.29331
	0.290651	0.0202663		0.293892	0.019372	0.285937	0.0224676	0		35		0.281368	0.276369	0.297041	0.34022	0.306266	0.259533	0.296784	0.315023	0.299034	0.254566	0.298364	0.291877	0.31119	0.30148	0.28515	0.290912	0.276535	0.311663	0.296792	0.270047	0.247103	0.284203	0.303332	0.293616	0.287443	0.261466	0.3102
	0.287821	0.0183663		0.289987	0.0166359	0.284669	0.021845	0		36		0.290992	0.302949	0.264055	0.307643	0.26277	0.287818	0.295866	0.304182	0.27293	0.294567	0.298636	0.30516	0.30434	0.269556	0.2902	0.270699	0.289257	0.316597	0.293482	0.256984	0.254378	0.294282	0.320198	0.280843	0.268205	0.308562	0.266013
	0.285091	0.0207045		0.282926	0.0180271	0.288239	0.0255256	0		37		0.282197	0.278562	0.243139	0.30896	0.312622	0.329778	0.265843	0.298575	0.279204	0.307299	0.327249	0.286643	0.262755	0.313713	0.278086	0.27254	0.286467	0.288923	0.275832	0.268367	0.26779	0.251803	0.28559	0.271435	0.291296	0.283838	0.278941
	0.285468	0.0196746		0.286161	0.0170503	0.284459	0.0246411	0		38		0.282374	0.28643	0.261113	0.312101	0.263564	0.320617	0.308902	0.302496	0.281264	0.3142	0.299926	0.286547	0.285419	0.288173	0.276975	0.263565	0.270483	0.31606	0.317033	0.286278	0.259846	0.258116	0.289006	0.267565	0.2558	0.281827	0.271943
	0.285057	0.0168633		0.286614	0.0150869	0.282792	0.020417	0		39		0.263822	0.286958	0.281854	0.304774	0.264229	0.282913	0.282437	0.287499	0.283835	0.313619	0.297181	0.299385	0.295206	0.290036	0.26186	0.266486	0.31364	0.298739	0.30297	0.284183	0.262127	0.274775	0.30328	0.261522	0.249621	0.29056	0.293029
	0.28764	0.0214564		0.288876	0.0220488	0.285843	0.0225344	0		40		0.28737	0.303277	0.274227	0.302818	0.26647	0.287772	0.289231	0.301597	0.284459	0.306042	0.326413	0.293532	0.268842	0.332689	0.275398	0.258797	0.301928	0.281113	0.314242	0.289702	0.267961	0.257403	0.322029	0.24371	0.268767	0.284739	0.275758
	0.286033	0.0210933		0.293123	0.0171015	0.27572	0.0237733	0		41		0.306828	0.268995	0.279763	0.306715	0.268035	0.280209	0.300869	0.305361	0.298562	0.293494	0.310268	0.296704	0.291346	0.327942	0.253472	0.247958	0.294012	0.247579	0.296406	0.26718	0.26655	0.292376	0.313558	0.268591	0.254742	0.300053	0.285322
	0.285986	0.0197512		0.284428	0.01658	0.288252	0.0251279	0		42		0.294681	0.270743	0.304793	0.313052	0.270833	0.315833	0.301161	0.2834	0.280853	0.312207	0.329518	0.276019	0.293356	0.30281	0.289911	0.26556	0.247704	0.292248	0.30314	0.267125	0.25324	0.277625	0.278465	0.284394	0.261381	0.283954	0.26762
	0.288033	0.0192535		0.289777	0.0204392	0.285497	0.0190344	0		43		0.289457	0.292705	0.318363	0.32848	0.261045	0.292469	0.288515	0.301928	0.2957	0.271824	0.298399	0.273641	0.267775	0.308565	0.289412	0.272153	0.316451	0.289055	0.31757	0.279068	0.261559	0.276963	0.309316	0.264304	0.257837	0.274257	0.280077
	0.293514	0.0180406		0.296318	0.0174972	0.289434	0.0197137	0		44		0.286615	0.273461	0.303096	0.325634	0.283675	0.286574	0.318103	0.30237	0.293519	0.273397	0.322644	0.272211	0.289399	0.318171	0.277391	0.313483	0.299057	0.265685	0.326888	0.284913	0.271597	0.288088	0.311947	0.296485	0.279416	0.282502	0.278543
	0.29602	0.0197547		0.298078	0.0192809	0.293027	0.0218956	0		45		0.302399	0.293857	0.281465	0.29697	0.294086	0.322749	0.304169	0.333498	0.297278	0.29701	0.325449	0.295471	0.299184	0.332889	0.279511	0.293482	0.325921	0.288736	0.285512	0.275525	0.255249	0.288869	0.307079	0.264616	0.26637	0.278995	0.3062
	0.291284	0.0202689		0.298923	0.02231	0.280172	0.0115514	0		46		0.294099	0.306115	0.267524	0.323081	0.29472	0.275904	0.289317	0.287095	0.319122	0.29883	0.284956	0.293667	0.268118	0.333014	0.275194	0.294723	0.319677	0.286621	0.329188	0.265063	0.281462	0.302319	0.286683	0.260124	0.266104	0.298053	0.263891
	0.289196	0.0202478		0.292351	0.0200415	0.284607	0.0215719	0		47		0.289988	0.295503	0.263531	0.290179	0.275861	0.259075	0.3234	0.319386	0.2819	0.327703	0.287677	0.281012	0.291954	0.317094	0.290718	0.285795	0.310079	0.314206	0.287202	0.29542	0.257971	0.256565	0.28594	0.255536	0.280121	0.306544	0.277939
	0.289438	0.0171536		0.295374	0.0152082	0.280804	0.0175826	0		48		0.300145	0.309772	0.276761	0.281909	0.302565	0.29623	0.305661	0.27972	0.286469	0.296488	0.301924	0.285488	0.329729	0.31211	0.267949	0.26656	0.297721	0.297558	0.30546	0.289776	0.243942	0.284568	0.286228	0.269701	0.270986	0.285196	0.284217
	0.289477	0.0167882		0.28873	0.013851	0.290564	0.0217027	0		49		0.284938	0.27801	0.280459	0.284901	0.318861	0.290131	0.276465	0.276035	0.287293	0.318117	0.302388	0.29292	0.306636	0.289656	0.28101	0.254224	0.293668	0.313049	0.286104	0.271492	0.272827	0.291285	0.319021	0.311086	0.298872	0.270332	0.266111
	0.28674	0.0191591		0.288686	0.0180836	0.283909	0.0220384	0		50		0.276362	0.286459	0.269473	0.288533	0.321712	0.280695	0.2958	0.313167	0.299099	0.310609	0.317802	0.276274	0.299566	0.318262	0.277436	0.248476	0.266947	0.311167	0.282098	0.271511	0.261068	0.265364	0.276738	0.26876	0.275781	0.289061	0.293755
	0.297365	0.0197119		0.300535	0.0156728	0.292753	0.0253214	0		51		0.291541	0.292145	0.283734	0.313281	0.337692	0.319619	0.306414	0.299266	0.286357	0.292159	0.345835	0.274816	0.321659	0.2951	0.276214	0.2533	0.298827	0.310587	0.308889	0.291186	0.28873	0.300372	0.298863	0.281278	0.276635	0.309743	0.274611
	0.289012	0.0200016		0.293046	0.0192657	0.283145	0.0214365	0		52		0.257755	0.29271	0.267202	0.306369	0.325237	0.325035	0.312569	0.290986	0.302278	0.292214	0.296991	0.279502	0.310176	0.276942	0.268851	0.268857	0.285206	0.291105	0.280089	0.288036	0.263152	0.281111	0.308086	0.273324	0.254976	0.326445	0.278125
	0.287596	0.018468		0.287083	0.0205809	0.288343	0.0168666	0		53		0.294451	0.285536	0.305974	0.32182	0.288153	0.298041	0.301032	0.285425	0.306679	0.308714	0.272374	0.269472	0.288969	0.284022	0.285556	0.26797	0.272885	0.292101	0.29115	0.246178	0.277314	0.254019	0.300476	0.282155	0.259561	0.321374	0.303695
	0.288547	0.0156135		0.289751	0.0182025	0.286796	0.0124708	0		54		0.277653	0.268378	0.277068	0.315357	0.267162	0.318094	0.317711	0.299499	0.313235	0.288336	0.297851	0.295483	0.306083	0.268897	0.277508	0.284824	0.290056	0.278988	0.27564	0.263388	0.273772	0.286407	0.284392	0.301271	0.290822	0.289803	0.283101
	0.291874	0.0165971		0.29772	0.0150928	0.283372	0.0163667	0		55		0.29231	0.286198	0.278226	0.29846	0.288449	0.304782	0.318807	0.302289	0.311815	0.272936	0.29062	0.300387	0.315982	0.300657	0.288139	0.276176	0.27283	0.293245	0.317971	0.306568	0.243194	0.266344	0.292629	0.291182	0.295864	0.293265	0.281276
	0.29635	0.0203913		0.300349	0.0159399	0.290533	0.0260526	0		56		0.293977	0.319245	0.306794	0.318674	0.316092	0.341791	0.304646	0.304469	0.297349	0.282374	0.311489	0.320643	0.274048	0.286666	0.267565	0.295112	0.273328	0.306835	0.292876	0.318484	0.259497	0.281166	0.274874	0.300148	0.295617	0.303778	0.253909
	0.296818	0.0153648		0.296193	0.0173667	0.297729	0.0135449	0		57		0.293293	0.307807	0.29055	0.299055	0.29632	0.312442	0.306626	0.272042	0.310155	0.297666	0.315138	0.279105	0.335002	0.297055	0.277003	0.276493	0.299176	0.301088	0.26755	0.318157	0.291771	0.286515	0.315965	0.28026	0.297294	0.290965	0.299605
	0.288738	0.0183021		0.289111	0.0147446	0.288195	0.0240367	0		58		0.283146	0.293162	0.289946	0.297334	0.306258	0.341689	0.321224	0.281708	0.283878	0.289417	0.311498	0.269966	0.300525	0.278497	0.264392	0.259832	0.264372	0.275236	0.295413	0.284009	0.269142	0.299734	0.305569	0.271746	0.288057	0.294801	0.275371
	0.298705	0.0204318		0.299008	0.0148098	0.298263	0.028245	0		59		0.284097	0.287552	0.329519	0.317069	0.284871	0.334241	0.318538	0.286763	0.312376	0.263593	0.312042	0.298618	0.278155	0.292127	0.265322	0.261479	0.307838	0.297598	0.300739	0.331762	0.268497	0.296174	0.318163	0.29408	0.318293	0.293371	0.312147
	0.295995	0.0161839		0.295513	0.0149169	0.296696	0.0193001	0		60		0.296389	0.269261	0.319068	0.293677	0.279048	0.317715	0.311544	0.299583	0.313467	0.284057	0.318035	0.282987	0.295415	0.308979	0.27721	0.272838	0.288543	0.314036	0.289185	0.330494	0.284951	0.285423	0.313313	0.293062	0.284735	0.291151	0.277702
	0.294981	0.0201289		0.301267	0.0180428	0.285838	0.0212245	0		61		0.297827	0.337672	0.305372	0.305065	0.301077	0.31224	0.310311	0.303394	0.290482	0.302142	0.281714	0.281602	0.300452	0.333456	0.26829	0.271904	0.285422	0.309861	0.293842	0.327588	0.256927	0.285654	0.304415	0.280868	0.271612	0.285567	0.259747
	0.292541	0.0230071		0.296054	0.0200498	0.287432	0.0278877	0		62		0.309252	0.29595	0.280725	0.280752	0.311695	0.311935	0.342251	0.292623	0.289802	0.322092	0.272774	0.291663	0.299912	0.306597	0.282474	0.261763	0.276781	0.285167	0.286322	0.324328	0.247429	0.270184	0.270227	0.296046	0.283889	0.262711	0.343274
	0.287963	0.0168026		0.290573	0.0180363	0.284167	0.0157343	0		63		0.282989	0.25964	0.287151	0.277874	0.311505	0.303116	0.333234	0.303928	0.296976	0.271259	0.299	0.275377	0.294101	0.294414	0.284924	0.280941	0.275166	0.272805	0.297803	0.266148	0.252172	0.287677	0.282575	0.293801	0.28417	0.298537	0.307721
	0.291677	0.0195836		0.289339	0.0199537	0.295077	0.020416	0		64		0.281505	0.279226	0.287765	0.29644	0.287293	0.317937	0.312523	0.321177	0.297173	0.307692	0.33122	0.284892	0.316201	0.277656	0.271944	0.289319	0.260901	0.269333	0.311242	0.247032	0.269597	0.285504	0.30737	0.277012	0.29016	0.293653	0.303509
	0.296897	0.0141546		0.299521	0.00961673	0.293079	0.0193695	0		65		0.307846	0.301177	0.305892	0.304986	0.312666	0.321801	0.298194	0.305434	0.302788	0.303599	0.310868	0.285564	0.295939	0.304148	0.295114	0.265149	0.288205	0.27728	0.315631	0.296846	0.258538	0.293452	0.300666	0.300049	0.297497	0.279416	0.287467
	0.292276	0.0221852		0.297338	0.0227658	0.284912	0.0212326	0		66		0.306607	0.302871	0.288233	0.370995	0.295034	0.307397	0.303011	0.28432	0.298643	0.282699	0.317997	0.291867	0.312459	0.284356	0.278924	0.260256	0.285651	0.258512	0.26981	0.292061	0.256329	0.301253	0.295247	0.277897	0.279147	0.280574	0.309291
	0.296182	0.0236601		0.300938	0.0225064	0.289265	0.0257456	0		67		0.291846	0.290801	0.282494	0.317898	0.312732	0.324095	0.319701	0.313973	0.31597	0.281159	0.344641	0.276891	0.335014	0.287263	0.260841	0.270807	0.310059	0.269139	0.257616	0.336044	0.270052	0.280452	0.294202	0.293047	0.280573	0.275697	0.303911
	0.290449	0.0216702		0.293559	0.0201341	0.285925	0.0249371	0		68		0.267136	0.291562	0.297163	0.309232	0.303695	0.27063	0.318387	0.297744	0.295774	0.289808	0.35003	0.273491	0.291546	0.292478	0.294877	0.265611	0.319283	0.260328	0.278007	0.326885	0.263113	0.250488	0.290713	0.297574	0.282577	0.283662	0.280327
	0.293099	0.0167715		0.295549	0.0192477	0.289537	0.0134239	0		69		0.293343	0.275338	0.293592	0.304801	0.321854	0.311326	0.332345	0.282044	0.302972	0.292627	0.306311	0.293173	0.251826	0.299134	0.269611	0.270333	0.296717	0.280362	0.281533	0.312746	0.288646	0.303689	0.280286	0.298353	0.294823	0.278909	0.29699
	0.292837	0.0182525		0.300616	0.01369	0.281522	0.0195123	0		70		0.294063	0.288909	0.28748	0.309297	0.289156	0.328545	0.315453	0.308893	0.307906	0.27761	0.298066	0.273806	0.313733	0.285983	0.274334	0.258716	0.318655	0.267329	0.312074	0.315464	0.259336	0.286875	0.28075	0.299491	0.2808	0.2901	0.283773
	0.291297	0.0157549		0.293456	0.0159333	0.288157	0.0164646	0		71		0.311882	0.294696	0.271101	0.296998	0.252411	0.308487	0.291317	0.293038	0.297457	0.295139	0.2877	0.286386	0.318586	0.306325	0.265184	0.321325	0.296171	0.271318	0.305205	0.27108	0.289023	0.302901	0.281862	0.289751	0.290562	0.281094	0.288028
	0.28937	0.0165171		0.288791	0.017628	0.290214	0.0164062	0		72		0.303199	0.271788	0.269729	0.276821	0.279769	0.303763	0.296284	0.324301	0.295605	0.295196	0.322714	0.268288	0.302596	0.303168	0.292814	0.30184	0.260647	0.279466	0.299706	0.289281	0.263976	0.293548	0.290034	0.294916	0.282382	0.260737	0.290437
	0.296452	0.0224691		0.296484	0.0211576	0.296407	0.0262993	0		73		0.278722	0.31886	0.282828	0.302291	0.327627	0.312199	0.316911	0.301548	0.286222	0.297016	0.329776	0.266097	0.319577	0.28234	0.282835	0.25979	0.318686	0.27946	0.269687	0.287313	0.301816	0.278124	0.323761	0.31781	0.25823	0.271929	0.332764
	0.28719	0.0174184		0.287478	0.0187747	0.286772	0.0170329	0		74		0.274745	0.286488	0.278773	0.273813	0.304786	0.30927	0.30462	0.296721	0.314891	0.295036	0.324072	0.267172	0.273758	0.281262	0.275338	0.27888	0.306177	0.265849	0.274567	0.31846	0.273407	0.251018	0.287672	0.290841	0.27896	0.280336	0.28723
	0.29251	0.0211598		0.291419	0.0203526	0.294098	0.0241425	0		75		0.293275	0.288734	0.283792	0.312382	0.286844	0.318749	0.3351	0.294837	0.320899	0.296651	0.341133	0.27527	0.312547	0.289838	0.284843	0.286927	0.261589	0.258813	0.291382	0.277661	0.270572	0.264469	0.298881	0.286908	0.275955	0.270969	0.318761
	0.284785	0.0198287		0.286103	0.0218621	0.282869	0.0183804	0		76		0.268534	0.259374	0.284098	0.321951	0.295341	0.303357	0.299992	0.277866	0.313397	0.293237	0.285092	0.255957	0.312959	0.303856	0.267826	0.252376	0.267827	0.270793	0.271607	0.311354	0.268576	0.271006	0.314555	0.279945	0.298413	0.26668	0.273237
	0.293266	0.0166315		0.292248	0.0176055	0.294746	0.0166686	0		77		0.267379	0.324198	0.289943	0.323949	0.279452	0.317655	0.321373	0.273544	0.301199	0.29554	0.310285	0.273468	0.293217	0.290371	0.293301	0.290217	0.294452	0.282815	0.28777	0.290427	0.259474	0.283465	0.315831	0.282788	0.301697	0.28892	0.285447
	0.28525	0.0157656		0.286986	0.0185903	0.282724	0.0118682	0		78		0.25584	0.278498	0.286499	0.305726	0.296781	0.308628	0.302033	0.286811	0.302963	0.292197	0.295154	0.260865	0.266878	0.302087	0.275074	0.278433	0.282436	0.267401	0.276861	0.326338	0.272901	0.285116	0.277401	0.290155	0.278626	0.27239	0.277656
	0.290849	0.0196264		0.292697	0.0201191	0.288161	0.0204805	0		79		0.289887	0.287569	0.28814	0.283157	0.297813	0.306771	0.344009	0.304227	0.287835	0.284494	0.326806	0.276524	0.316573	0.311622	0.284972	0.299468	0.281858	0.246898	0.279367	0.304214	0.271046	0.260938	0.296285	0.271128	0.288632	0.286424	0.276263
	0.284363	0.0175168		0.286139	0.0161698	0.281781	0.0205886	0		80		0.311297	0.293946	0.294464	0.300387	0.280172	0.295668	0.319773	0.30417	0.279398	0.289873	0.302894	0.282298	0.284625	0.276003	0.262802	0.257413	0.259629	0.303666	0.265996	0.28486	0.238437	0.2772	0.287994	0.272814	0.280051	0.285651	0.286328
	0.289701	0.0132537		0.292159	0.0141357	0.286125	0.0122811	0		81		0.298781	0.295329	0.284259	0.309227	0.288493	0.302125	0.302831	0.300158	0.294214	0.267221	0.288399	0.29417	0.31286	0.291474	0.27499	0.270985	0.260813	0.288058	0.301183	0.269504	0.281469	0.272455	0.303077	0.286179	0.285826	0.296871	0.300963
	0.287366	0.0192557		0.289166	0.0184869	0.284747	0.0218114	0		82		0.278555	0.291404	0.27976	0.3101	0.301435	0.323982	0.312305	0.316643	0.301678	0.29258	0.307241	0.27694	0.304768	0.277573	0.275448	0.249261	0.257004	0.273501	0.288457	0.271623	0.25533	0.273239	0.295584	0.262977	0.282013	0.301959	0.297523
	0.28803	0.0199075		0.2927	0.0233115	0.281238	0.0130101	0		83		0.268612	0.296416	0.272854	0.325109	0.289383	0.290196	0.275038	0.305595	0.303145	0.294683	0.29449	0.289165	0.318236	0.28734	0.264127	0.275555	0.274334	0.276603	0.281	0.338128	0.261607	0.262092	0.285035	0.256379	0.301714	0.313228	0.276759
	0.29876	0.01718		0.302471	0.0158429	0.293361	0.0191395	0		84		0.300695	0.300131	0.288604	0.324621	0.299768	0.317352	0.298621	0.273731	0.290095	0.325007	0.314117	0.298232	0.340374	0.296257	0.292329	0.278779	0.313881	0.275551	0.307818	0.293393	0.260954	0.319014	0.294536	0.28885	0.286271	0.29406	0.293473
	0.2911	0.0190568		0.291778	0.0221193	0.290113	0.0156471	0		85		0.287172	0.286732	0.276647	0.331632	0.321694	0.319515	0.310305	0.278366	0.280262	0.303162	0.299159	0.287122	0.313578	0.285024	0.285788	0.271346	0.299594	0.271707	0.260048	0.243136	0.275808	0.293236	0.295407	0.303935	0.288287	0.286601	0.304422
	0.29847	0.0147226		0.302795	0.0138459	0.292179	0.0149734	0		86		0.288914	0.293645	0.306655	0.322238	0.278246	0.297525	0.309767	0.289867	0.31763	0.303997	0.280925	0.290535	0.320457	0.286712	0.285709	0.295255	0.302869	0.264137	0.302868	0.321648	0.284085	0.300516	0.286043	0.30679	0.289369	0.312026	0.320265
	0.299676	0.0212679		0.301527	0.0151295	0.296982	0.0294017	0		87		0.299133	0.292667	0.311747	0.308655	0.315868	0.367748	0.309423	0.318746	0.316797	0.311664	0.273011	0.270637	0.315935	0.30704	0.265653	0.267858	0.300918	0.284117	0.310414	0.302951	0.277128	0.281142	0.301789	0.27304	0.294606	0.301069	0.311486
	0.296716	0.0190412		0.299804	0.0234269	0.292225	0.0108743	0		88		0.310725	0.285922	0.301234	0.332276	0.309884	0.293181	0.315962	0.311202	0.305047	0.286215	0.311926	0.275398	0.32329	0.345019	0.294746	0.276223	0.274554	0.296058	0.296802	0.268914	0.289476	0.267054	0.303724	0.278092	0.280437	0.296725	0.281256
	0.291678	0.0200963		0.288465	0.0184832	0.296351	0.0231828	0		89		0.284623	0.295396	0.291348	0.313804	0.301882	0.331581	0.290314	0.271698	0.289104	0.283945	0.340335	0.276789	0.325156	0.297949	0.27968	0.283616	0.282525	0.268491	0.29498	0.272885	0.28374	0.297756	0.315947	0.27422	0.300442	0.246365	0.28074
	0.291495	0.0171288		0.292955	0.015414	0.289371	0.0206738	0		90		0.28555	0.277869	0.287857	0.305507	0.287793	0.323795	0.314804	0.285518	0.30317	0.302942	0.312372	0.29496	0.327183	0.275388	0.281319	0.263063	0.290786	0.27459	0.278276	0.277969	0.261856	0.311913	0.278679	0.29052	0.311852	0.280074	0.284753
	0.293441	0.0209177		0.298586	0.018036	0.285959	0.0242796	0		91		0.278436	0.295792	0.248716	0.311611	0.293411	0.316195	0.321582	0.294588	0.289943	0.338746	0.279831	0.292315	0.31791	0.30119	0.292791	0.28992	0.337447	0.274932	0.304207	0.304806	0.266814	0.293755	0.285646	0.272822	0.27912	0.26756	0.272834
	0.29019	0.0218754		0.293584	0.0227712	0.285254	0.0216569	0		92		0.279961	0.291394	0.279371	0.286032	0.297362	0.311194	0.307733	0.280086	0.280757	0.314837	0.283573	0.279248	0.34779	0.26126	0.283583	0.264788	0.294847	0.255244	0.311174	0.305941	0.261879	0.300463	0.306934	0.319608	0.307545	0.25368	0.268846
	0.294878	0.0183848		0.296622	0.0201914	0.29234	0.0170032	0		93		0.314977	0.32403	0.287464	0.29565	0.29938	0.317655	0.317389	0.281218	0.285506	0.29803	0.313696	0.260446	0.31915	0.295526	0.278014	0.277949	0.283053	0.288666	0.287811	0.329294	0.263803	0.264626	0.313246	0.298533	0.292667	0.289369	0.284555
	0.292873	0.0224211		0.296938	0.0236177	0.286959	0.0213472	0		94		0.287492	0.282546	0.292494	0.291416	0.298111	0.319435	0.322303	0.310764	0.290197	0.285904	0.31477	0.265118	0.308026	0.314122	0.298021	0.265447	0.264305	0.26268	0.331264	0.31713	0.251322	0.252962	0.277705	0.329012	0.289069	0.28624	0.299703
	0.291328	0.0196763		0.297865	0.0188549	0.28182	0.0185538	0		95		0.299019	0.31401	0.281982	0.312613	0.28576	0.323863	0.306792	0.306959	0.311293	0.26308	0.274604	0.270803	0.312509	0.298549	0.2636	0.258545	0.293722	0.283749	0.292307	0.333843	0.280074	0.266386	0.292925	0.264992	0.279565	0.296279	0.298027
	0.290148	0.0162731		0.291025	0.016609	0.288872	0.017268	0		96		0.293809	0.288007	0.297704	0.315685	0.298173	0.3079	0.296261	0.291014	0.292553	0.289596	0.306956	0.259666	0.317123	0.28421	0.272956	0.270464	0.277414	0.301603	0.281696	0.312172	0.252271	0.263681	0.285968	0.281291	0.298063	0.303642	0.294108
	0.287705	0.0170684		0.289067	0.0192206	0.285724	0.0150052	0		97		0.310637	0.276198	0.292213	0.318552	0.29788	0.321687	0.299708	0.310807	0.289372	0.293275	0.294418	0.265689	0.284996	0.294306	0.277335	0.280838	0.270296	0.274388	0.291957	0.272533	0.26309	0.262677	0.281103	0.316714	0.280927	0.262756	0.283692
	0.293593	0.0158938		0.291192	0.0151399	0.297084	0.017765	0		98		0.2896	0.274722	0.301299	0.307236	0.318134	0.307546	0.285316	0.295419	0.285765	0.296659	0.339994	0.283154	0.282103	0.312167	0.279118	0.28831	0.283701	0.298103	0.270016	0.270252	0.28223	0.289018	0.304651	0.298758	0.295422	0.313713	0.274594
	0.296801	0.0196545		0.302049	0.0181041	0.289167	0.0210521	0		99		0.322518	0.265338	0.275769	0.317356	0.310193	0.282427	0.320664	0.3127	0.284292	0.289182	0.331386	0.284564	0.300059	0.291819	0.293192	0.273586	0.294613	0.289296	0.310517	0.289871	0.246568	0.2901	0.297723	0.300921	0.299368	0.337265	0.302344
	0.303382	0.0229039		0.306312	0.0230819	0.299119	0.0241559	0		100		0.296233	0.323743	0.28616	0.349203	0.314613	0.293127	0.314128	0.318097	0.291905	0.302774	0.352294	0.284914	0.343779	0.2918	0.282439	0.291613	0.322257	0.288755	0.288768	0.256199	0.273758	0.306574	0.324929	0.303169	0.274518	0.295607	0.319946
	0.300555	0.017513		0.303587	0.0200261	0.296145	0.0137999	0		101		0.327938	0.296952	0.2794	0.327833	0.292726	0.313747	0.32768	0.333072	0.295661	0.294503	0.27626	0.283452	0.281483	0.317236	0.286179	0.300858	0.28053	0.306318	0.312631	0.285881	0.278533	0.318199	0.304701	0.303173	0.308613	0.272938	0.308479
	0.295002	0.0213183		0.298918	0.0176335	0.289305	0.0264655	0		102		0.311006	0.305345	0.270582	0.307723	0.29981	0.266058	0.307517	0.344855	0.282907	0.317378	0.312452	0.294007	0.296951	0.295801	0.282819	0.29468	0.291098	0.330209	0.26864	0.312591	0.266382	0.30462	0.2907	0.279623	0.242842	0.280199	0.308254
	0.292383	0.0196283		0.295125	0.0173627	0.288396	0.023633	0		103		0.291051	0.290532	0.29834	0.291566	0.302459	0.291512	0.304978	0.323677	0.294331	0.300612	0.330057	0.295173	0.309401	0.278645	0.284858	0.296932	0.316582	0.275904	0.260685	0.296256	0.256405	0.273122	0.295515	0.317887	0.242139	0.275646	0.30008
	0.298087	0.0259284		0.301446	0.0163091	0.293202	0.0370389	0		104		0.309812	0.294411	0.325042	0.295488	0.296772	0.254506	0.304957	0.297958	0.29961	0.26793	0.321088	0.279196	0.334384	0.273904	0.276875	0.318783	0.333351	0.277629	0.298335	0.28972	0.251752	0.310979	0.370907	0.311866	0.263898	0.292388	0.296808
	0.293261	0.0216737		0.302111	0.0192255	0.280387	0.0201559	0		105		0.297195	0.331436	0.266453	0.297129	0.291153	0.310485	0.335374	0.301224	0.278073	0.25343	0.300946	0.273222	0.302242	0.31302	0.261863	0.287892	0.326065	0.270632	0.294735	0.316511	0.289641	0.288702	0.29814	0.312888	0.252516	0.274813	0.29226
	0.296733	0.0191302		0.300412	0.0204232	0.291381	0.0175861	0		106		0.299794	0.277746	0.273708	0.327864	0.329609	0.302799	0.317415	0.317331	0.261048	0.284804	0.30364	0.280118	0.295124	0.310686	0.293505	0.276774	0.319415	0.266847	0.276209	0.296472	0.305009	0.282014	0.276066	0.302681	0.2961	0.313067	0.325938
	0.29817	0.0192574		0.301211	0.0196985	0.293748	0.019569	0		107		0.287693	0.309022	0.284315	0.302981	0.330219	0.319467	0.338447	0.315394	0.288124	0.311953	0.308123	0.29329	0.315425	0.312037	0.279954	0.298185	0.307786	0.282173	0.281678	0.29408	0.267671	0.26613	0.324685	0.27175	0.274029	0.305315	0.280671
	0.297312	0.0231648		0.301848	0.0231128	0.290714	0.0238062	0		108		0.302737	0.281037	0.274453	0.297188	0.33838	0.315705	0.315231	0.299519	0.345	0.271953	0.299244	0.282825	0.332868	0.298311	0.282959	0.274935	0.283034	0.27785	0.299735	0.318856	0.257796	0.278863	0.321511	0.294199	0.287853	0.261784	0.333595
	0.290306	0.0194345		0.29478	0.0155051	0.283798	0.0240951	0		109		0.3023	0.284432	0.273551	0.308556	0.321039	0.300057	0.302999	0.304878	0.289597	0.296576	0.328173	0.274204	0.313653	0.295622	0.27244	0.253422	0.28532	0.260719	0.257338	0.295336	0.26684	0.29988	0.311622	0.286488	0.261647	0.294831	0.296732
	0.291861	0.0169512		0.292515	0.0163253	0.290911	0.0193488	0		110		0.300299	0.276324	0.285068	0.295322	0.304709	0.302612	0.305204	0.28579	0.282754	0.283299	0.328751	0.294847	0.304644	0.287403	0.27455	0.275521	0.325839	0.271721	0.290976	0.31264	0.276865	0.271635	0.301454	0.279644	0.280941	0.262205	0.319235
	0.297257	0.0238547		0.301511	0.0218184	0.291069	0.0274098	0		111		0.278717	0.284915	0.288961	0.300421	0.316539	0.316695	0.329846	0.297439	0.297249	0.295657	0.344742	0.29452	0.347743	0.29358	0.288678	0.247165	0.315359	0.26885	0.297184	0.325869	0.258793	0.306485	0.297627	0.276542	0.283866	0.261763	0.310725
	0.296822	0.0218283		0.30568	0.0208137	0.283937	0.0181242	0		112		0.296016	0.315512	0.298302	0.297235	0.320038	0.291011	0.307902	0.298811	0.327989	0.298016	0.304562	0.290977	0.357381	0.301854	0.26432	0.251159	0.31197	0.270519	0.300805	0.283795	0.270775	0.308607	0.295168	0.311007	0.275614	0.260984	0.303861
	0.292653	0.0227747		0.295736	0.0227519	0.288169	0.0242211	0		113		0.301821	0.267036	0.260954	0.313388	0.303931	0.299098	0.330633	0.322704	0.303316	0.332636	0.299157	0.276543	0.311226	0.299013	0.280251	0.263309	0.328215	0.291429	0.269257	0.278241	0.251378	0.293238	0.300701	0.258295	0.278159	0.274915	0.312791
	0.294275	0.0206786		0.297283	0.0210295	0.289899	0.0213457	0		114		0.2742	0.281415	0.279099	0.32442	0.326243	0.294632	0.321796	0.306166	0.299527	0.327948	0.297713	0.273652	0.315623	0.302316	0.274042	0.300545	0.299646	0.289284	0.276134	0.298599	0.249248	0.255423	0.297519	0.285866	0.269032	0.315499	0.309832
	0.303005	0.0218812		0.306772	0.0198828	0.297525	0.0253771	0		115		0.290083	0.289944	0.291427	0.31442	0.329546	0.326112	0.330063	0.314573	0.310913	0.338217	0.279405	0.282525	0.342853	0.305311	0.292808	0.260208	0.321527	0.313985	0.29955	0.317871	0.282314	0.265782	0.32946	0.295578	0.281528	0.297819	0.277313
	0.298353	0.0192537		0.303315	0.0207652	0.291136	0.0160447	0		116		0.29632	0.305942	0.284771	0.321744	0.311948	0.281623	0.312801	0.317787	0.290748	0.296247	0.270378	0.279485	0.328206	0.321831	0.271538	0.297516	0.334986	0.317904	0.296299	0.304348	0.273873	0.253847	0.301467	0.294005	0.311653	0.282745	0.295528
	0.297882	0.0183069		0.300272	0.0209171	0.294407	0.015039	0		117		0.270015	0.283978	0.291013	0.307798	0.313612	0.296421	0.318801	0.309473	0.299834	0.287726	0.303718	0.287261	0.341213	0.324437	0.286965	0.329386	0.28515	0.300555	0.274583	0.300825	0.276305	0.325657	0.30386	0.281957	0.277051	0.279756	0.285472
	0.307439	0.024854		0.304247	0.0249826	0.312083	0.0262988	0		118		0.297793	0.322191	0.306268	0.320489	0.354224	0.318319	0.304561	0.299248	0.310236	0.307228	0.366952	0.278758	0.27884	0.35431	0.285992	0.323488	0.274073	0.332337	0.292673	0.316889	0.28184	0.28355	0.32531	0.303081	0.27337	0.277036	0.311808
	0.302264	0.0208654		0.302571	0.0233152	0.301816	0.0189659	0		119		0.289874	0.341997	0.280581	0.304296	0.326113	0.298542	0.311884	0.342327	0.308876	0.313445	0.334111	0.285744	0.257424	0.328425	0.279458	0.308178	0.276242	0.297315	0.290241	0.288722	0.309584	0.292306	0.326837	0.296604	0.275775	0.300069	0.29615
	0.300943	0.021423		0.303757	0.021728	0.296851	0.0223584	0		120		0.29644	0.310253	0.264924	0.304881	0.338039	0.312535	0.318884	0.342012	0.269548	0.338665	0.287828	0.26991	0.296836	0.313119	0.282535	0.275336	0.301802	0.306433	0.317081	0.267952	0.298887	0.307836	0.287407	0.293175	0.28414	0.312343	0.326672
	0.297461	0.0179006		0.306014	0.0158389	0.28502	0.0141972	0		121		0.303118	0.306417	0.275749	0.300654	0.308705	0.296939	0.312215	0.33063	0.307298	0.295489	0.292626	0.287793	0.317283	0.325502	0.293168	0.274317	0.304115	0.295035	0.280795	0.321555	0.25198	0.294316	0.277829	0.274627	0.283202	0.321198	0.298885
	0.301755	0.0159632		0.30744	0.0131704	0.293485	0.017346	0		122		0.28753	0.322956	0.254504	0.29864	0.317839	0.316811	0.311738	0.290984	0.288672	0.301804	0.309051	0.313503	0.321917	0.317275	0.281174	0.291983	0.328765	0.299423	0.291484	0.312614	0.279858	0.300266	0.300773	0.309293	0.286781	0.305567	0.306169
	0.300103	0.0171006		0.304035	0.0173127	0.294384	0.016711	0		123		0.28499	0.330323	0.291849	0.286395	0.295211	0.323403	0.295579	0.312304	0.304953	0.290051	0.302541	0.277925	0.326024	0.327771	0.276064	0.285309	0.327712	0.303892	0.280961	0.308877	0.2858	0.30411	0.298276	0.295957	0.265704	0.305462	0.315336
	0.300116	0.0196714		0.298649	0.0179703	0.302249	0.0234937	0		124		0.290885	0.320744	0.2841	0.291344	0.313118	0.31929	0.310582	0.334469	0.302469	0.330993	0.321011	0.281582	0.300226	0.313776	0.284521	0.288453	0.31435	0.276911	0.282437	0.284425	0.270279	0.266748	0.339203	0.284835	0.295713	0.286403	0.31427
	0.295781	0.0235054		0.299402	0.0253548	0.290514	0.0218168	0		125		0.28042	0.308898	0.274314	0.317967	0.348934	0.306255	0.322212	0.304244	0.280382	0.308609	0.323703	0.28681	0.30837	0.339236	0.264161	0.283703	0.283109	0.285727	0.274553	0.249185	0.255492	0.297597	0.313741	0.284201	0.27793	0.304313	0.302017
	0.301816	0.0176024		0.30179	0.0183998	0.301855	0.0181314	0		126		0.285541	0.321248	0.281516	0.276484	0.332714	0.335619	0.328757	0.289424	0.316498	0.288796	0.295723	0.295707	0.299821	0.320856	0.287661	0.298495	0.275429	0.312083	0.281193	0.310395	0.291918	0.304231	0.314795	0.290106	0.285788	0.300238	0.328008
	0.300716	0.0216049		0.303606	0.0224256	0.296512	0.0217514	0		127		0.267704	0.309759	0.272122	0.287084	0.316935	0.324786	0.329117	0.335767	0.319813	0.306902	0.335468	0.28172	0.320452	0.276922	0.271098	0.30385	0.308657	0.28954	0.302808	0.338162	0.295667	0.302804	0.302274	0.277972	0.266153	0.28203	0.293777
	0.300154	0.015138		0.301558	0.0149881	0.298112	0.0165537	0		128		0.27918	0.312729	0.299118	0.316857	0.325832	0.294547	0.281065	0.317147	0.303321	0.289557	0.321767	0.287132	0.305879	0.318228	0.282599	0.304031	0.308366	0.299104	0.29146	0.302003	0.262514	0.289364	0.312818	0.280681	0.296843	0.305681	0.316334
	0.297917	0.0213394		0.300118	0.0231793	0.294714	0.0201134	0		129		0.302295	0.289314	0.302345	0.337243	0.350679	0.308487	0.306394	0.330027	0.298678	0.267832	0.302664	0.284146	0.288672	0.309358	0.266236	0.288707	0.275756	0.334072	0.26856	0.311339	0.297056	0.280393	0.307974	0.286005	0.29249	0.283032	0.273993
	0.296467	0.0181504		0.298214	0.0184512	0.293928	0.0191531	0		130		0.283174	0.310742	0.269883	0.31276	0.329268	0.321983	0.320044	0.311665	0.286882	0.282081	0.315086	0.276299	0.28799	0.301724	0.301523	0.283723	0.289969	0.277285	0.259804	0.309706	0.270742	0.28998	0.318626	0.286404	0.28842	0.315007	0.30385
	0.297625	0.0184837		0.2998	0.0207952	0.294461	0.0159752	0		131		0.292037	0.327497	0.276832	0.313113	0.312651	0.313923	0.322242	0.307144	0.307935	0.300384	0.306932	0.268892	0.32575	0.30288	0.28165	0.277854	0.307083	0.31513	0.28866	0.298754	0.271657	0.251626	0.300804	0.277095	0.286177	0.293443	0.307725
	0.303248	0.0182727		0.307013	0.0191937	0.297772	0.0171244	0		132		0.316569	0.32323	0.288259	0.324794	0.325898	0.324416	0.314178	0.310987	0.299283	0.290231	0.284946	0.299062	0.330083	0.308519	0.273789	0.290849	0.327631	0.293447	0.310217	0.282473	0.288614	0.297659	0.314483	0.26708	0.298607	0.27454	0.327856
	0.291479	0.0197154		0.295334	0.0213989	0.285873	0.0174434	0		133		0.31137	0.321801	0.294142	0.302403	0.330102	0.302578	0.300373	0.280775	0.322307	0.270519	0.26785	0.27282	0.31893	0.286125	0.268836	0.286927	0.285548	0.300824	0.274155	0.275553	0.253711	0.303793	0.299915	0.279924	0.297594	0.259359	0.301712
	0.297028	0.0143226		0.296507	0.0148586	0.297786	0.0148873	0		134		0.280144	0.30371	0.291246	0.306605	0.312511	0.324281	0.311418	0.293277	0.30236	0.292677	0.316139	0.28683	0.294749	0.299128	0.274031	0.288153	0.284923	0.309243	0.283421	0.326563	0.292428	0.26455	0.301177	0.301012	0.282255	0.292909	0.304018
	0.302155	0.0232576		0.308655	0.0231147	0.2927	0.022206	0		135		0.289015	0.303738	0.296786	0.323005	0.316467	0.316952	0.336756	0.305749	0.333853	0.315119	0.281426	0.28637	0.327991	0.311938	0.266165	0.263992	0.275289	0.296385	0.27908	0.35685	0.256181	0.283526	0.308246	0.299673	0.305153	0.309178	0.313297
	0.297655	0.0191173		0.298817	0.019725	0.295963	0.0199462	0		136		0.289723	0.298278	0.28262	0.320921	0.332228	0.336779	0.309392	0.30699	0.310739	0.297015	0.282703	0.282309	0.281683	0.3248	0.298043	0.301748	0.287612	0.300645	0.258624	0.317637	0.258771	0.292527	0.313723	0.283127	0.282716	0.284489	0.300835
	0.296915	0.0178669		0.297025	0.0182202	0.296754	0.0190762	0		137		0.283762	0.320018	0.293216	0.306016	0.271983	0.314126	0.299439	0.301782	0.33383	0.295694	0.281975	0.282995	0.314054	0.29302	0.275794	0.265913	0.307198	0.301028	0.288077	0.285399	0.283938	0.265439	0.312753	0.286458	0.309872	0.312933	0.329983
	0.299062	0.0189075		0.305426	0.0149357	0.289805	0.0217151	0		138		0.286962	0.320545	0.255115	0.319503	0.307659	0.278799	0.305617	0.30015	0.319481	0.315769	0.283812	0.290515	0.326744	0.289031	0.266725	0.306942	0.298824	0.323645	0.318415	0.31837	0.274743	0.282864	0.303083	0.285651	0.277239	0.316494	0.301983
	0.297502	0.017491		0.303554	0.0163616	0.288698	0.0167511	0		139		0.294135	0.295824	0.266661	0.308647	0.346371	0.30397	0.309397	0.301421	0.309735	0.310827	0.273013	0.281945	0.319206	0.291326	0.290521	0.28686	0.280218	0.28491	0.301505	0.321916	0.259359	0.299463	0.295982	0.290723	0.307867	0.305037	0.295705
	0.298556	0.0168191		0.298623	0.0181076	0.29846	0.0164905	0		140		0.276814	0.282873	0.297587	0.316773	0.31671	0.323383	0.299322	0.26612	0.303624	0.283549	0.26991	0.289426	0.317113	0.296442	0.303922	0.298169	0.279622	0.294212	0.321837	0.327152	0.285751	0.28142	0.319021	0.3016	0.317401	0.301114	0.290155
	0.304449	0.0211145		0.302913	0.0212829	0.306684	0.0226939	0		141		0.280474	0.301689	0.290066	0.314807	0.323905	0.330506	0.326008	0.294394	0.306824	0.326178	0.294627	0.280108	0.333014	0.298892	0.301982	0.331251	0.331735	0.318343	0.280048	0.316891	0.258846	0.314287	0.311516	0.275317	0.286362	0.268215	0.32385
	0.297438	0.0215965		0.298008	0.0206633	0.29661	0.0248511	0		142		0.268422	0.311371	0.282604	0.331702	0.298428	0.340773	0.29091	0.274481	0.2898	0.313078	0.268021	0.280857	0.308605	0.324198	0.302768	0.284809	0.325156	0.295699	0.269494	0.30348	0.259532	0.320154	0.30337	0.291442	0.281897	0.279622	0.330161
	0.301727	0.0186388		0.309475	0.0145707	0.290458	0.019591	0		143		0.298218	0.295415	0.301029	0.335282	0.339002	0.298831	0.29906	0.30749	0.310154	0.319738	0.312666	0.312086	0.330468	0.296224	0.264491	0.256814	0.302933	0.302228	0.311546	0.318673	0.27213	0.292312	0.29241	0.297582	0.288337	0.305156	0.286367
	0.296724	0.0192152		0.298525	0.0145869	0.294104	0.0257875	0		144		0.300464	0.287535	0.268164	0.28688	0.335299	0.305145	0.293002	0.301715	0.307903	0.305793	0.320563	0.286436	0.325752	0.294507	0.270767	0.291636	0.303187	0.324883	0.290665	0.300709	0.249741	0.293544	0.312202	0.288593	0.268399	0.280217	0.317855
	0.301252	0.0198483		0.299648	0.0145094	0.303585	0.0271622	0		145		0.281662	0.290506	0.286245	0.323511	0.311648	0.317216	0.28904	0.323321	0.289883	0.292265	0.352652	0.285896	0.321075	0.298656	0.266754	0.326261	0.29874	0.313305	0.288949	0.309918	0.264027	0.287439	0.319606	0.30794	0.28396	0.286185	0.317142
	0.297849	0.0188349		0.299781	0.0197344	0.29504	0.0189476	0		146		0.284752	0.294549	0.29731	0.32513	0.305643	0.30806	0.314527	0.32684	0.314523	0.310084	0.319869	0.27421	0.296871	0.311266	0.279426	0.313934	0.299313	0.294885	0.296505	0.322185	0.256216	0.269869	0.288515	0.299805	0.275566	0.260503	0.301576
	0.296038	0.0148233		0.292958	0.010789	0.300517	0.0195301	0		147		0.276761	0.278131	0.29032	0.303799	0.287479	0.32112	0.311656	0.298371	0.306697	0.297536	0.302973	0.306233	0.295214	0.28966	0.29413	0.339321	0.286854	0.319434	0.290221	0.276767	0.282557	0.298825	0.277229	0.291147	0.27824	0.289513	0.302824
	0.303201	0.0169793		0.305761	0.0193677	0.299476	0.0137836	0		148		0.277031	0.308025	0.307407	0.299251	0.324619	0.302391	0.315939	0.295847	0.318195	0.309701	0.299823	0.285791	0.32309	0.313835	0.299276	0.308109	0.314736	0.297783	0.333652	0.333889	0.269107	0.284807	0.320872	0.285867	0.28347	0.277605	0.296298
	0.295052	0.0193847		0.295572	0.0195662	0.294296	0.0209584	0		149		0.263895	0.287055	0.267684	0.300464	0.327988	0.296598	0.286881	0.308137	0.28951	0.285662	0.335135	0.294591	0.309414	0.320391	0.306076	0.284233	0.294503	0.297721	0.318377	0.289616	0.262538	0.284749	0.283843	0.300594	0.300467	0.252979	0.317296
	0.297102	0.0212082		0.300465	0.0238657	0.29221	0.0177663	0		150		0.2871	0.279698	0.276836	0.343216	0.344237	0.304957	0.327864	0.325629	0.288021	0.296218	0.326741	0.285082	0.29791	0.300814	0.306577	0.267129	0.294267	0.292498	0.276593	0.310121	0.269131	0.288223	0.281054	0.297554	0.293566	0.261119	0.299599
	0.300607	0.0181629		0.302872	0.0181917	0.297313	0.0193432	0		151		0.283262	0.330792	0.268984	0.303847	0.329533	0.318303	0.308449	0.320284	0.295822	0.300789	0.317098	0.298581	0.317795	0.319344	0.284905	0.314158	0.307364	0.28396	0.288916	0.302567	0.264021	0.278102	0.304934	0.266951	0.298331	0.294335	0.314962
	0.298453	0.0171328		0.300078	0.0166896	0.29609	0.0190882	0		152		0.292314	0.297487	0.259655	0.329699	0.314776	0.300795	0.274812	0.301436	0.292364	0.297258	0.30331	0.279337	0.306843	0.314446	0.310252	0.287503	0.311753	0.319983	0.301991	0.305869	0.268554	0.272008	0.307589	0.284937	0.285951	0.321171	0.316141
	0.298617	0.0201029		0.300463	0.0186375	0.295931	0.0235951	0		153		0.271785	0.291328	0.263217	0.335685	0.333945	0.325425	0.291327	0.291925	0.320818	0.313405	0.297031	0.285446	0.295898	0.296295	0.285746	0.25994	0.306075	0.325135	0.317825	0.311329	0.269407	0.286219	0.304882	0.289052	0.29843	0.282456	0.312628
	0.300496	0.0146552		0.299404	0.0154869	0.302084	0.0146781	0		154		0.282012	0.290839	0.298009	0.31344	0.313317	0.31337	0.308125	0.320399	0.303553	0.313664	0.306341	0.288382	0.321019	0.302737	0.279722	0.31906	0.285306	0.318268	0.319439	0.283233	0.282352	0.300582	0.306211	0.277443	0.282115	0.280643	0.303812
	0.298605	0.0189602		0.298005	0.0221973	0.299478	0.0151697	0		155		0.277954	0.294137	0.292308	0.289108	0.309509	0.292943	0.32531	0.277475	0.304492	0.297672	0.317926	0.265292	0.357884	0.283563	0.293321	0.313572	0.28849	0.309541	0.297805	0.303826	0.289034	0.302733	0.305733	0.31148	0.266231	0.279015	0.315975
	0.300205	0.0221754		0.294617	0.0194006	0.308333	0.0253083	0		156		0.282275	0.301596	0.341061	0.298842	0.328194	0.307746	0.306315	0.29687	0.285705	0.313374	0.349697	0.279049	0.332551	0.281228	0.293003	0.327712	0.281311	0.263295	0.272372	0.31596	0.283466	0.28382	0.317896	0.303167	0.296607	0.264611	0.297802
	0.29345	0.0193321		0.295695	0.0205496	0.290184	0.0188637	0		157		0.263308	0.292074	0.287685	0.300226	0.323454	0.292343	0.330161	0.273568	0.281988	0.286883	0.337937	0.27803	0.271389	0.314369	0.286894	0.27619	0.301374	0.270012	0.324753	0.307944	0.279355	0.287766	0.302574	0.279922	0.273071	0.300792	0.299078
	0.291852	0.0232371		0.292781	0.0220484	0.290501	0.0269317	0		158		0.293664	0.269884	0.253678	0.287949	0.322118	0.30001	0.29509	0.323622	0.27005	0.288152	0.351123	0.286933	0.274379	0.317944	0.273923	0.30412	0.264462	0.26949	0.325564	0.313254	0.270569	0.298075	0.316053	0.263363	0.27731	0.278136	0.291084
	0.295877	0.0177426		0.298646	0.0196157	0.291849	0.0155782	0		159		0.289393	0.284239	0.259584	0.309438	0.328353	0.305	0.281988	0.331985	0.278702	0.301722	0.307645	0.293789	0.321651	0.309288	0.287976	0.299085	0.300191	0.293573	0.29414	0.320046	0.289548	0.292844	0.273805	0.271369	0.281594	0.270926	0.310808
	0.29425	0.0210973		0.297317	0.0225115	0.289789	0.0201163	0		160		0.290513	0.275889	0.252991	0.289704	0.349364	0.310969	0.280667	0.321723	0.287623	0.290559	0.302978	0.263964	0.29706	0.322484	0.270936	0.307754	0.308128	0.277879	0.288035	0.311054	0.277949	0.264023	0.296959	0.298845	0.278435	0.307991	0.320267
	0.291761	0.0165878		0.290039	0.0173119	0.294265	0.0167847	0		161		0.275222	0.275081	0.281112	0.276618	0.32699	0.316596	0.314191	0.283946	0.289951	0.312511	0.310111	0.265674	0.292254	0.318341	0.266731	0.296119	0.283678	0.304814	0.281235	0.296245	0.270777	0.301118	0.301699	0.278096	0.286129	0.281986	0.290316
	0.291313	0.0180616		0.291897	0.0164328	0.290464	0.0217808	0		162		0.320993	0.310008	0.289424	0.293292	0.29054	0.312334	0.285026	0.303882	0.276287	0.31678	0.322805	0.274447	0.303925	0.322187	0.295296	0.256081	0.296669	0.275339	0.27855	0.286549	0.274755	0.278019	0.304232	0.268779	0.266434	0.281197	0.281627
	0.290683	0.0186444		0.294455	0.01911	0.285196	0.0182999	0		163		0.295112	0.296814	0.263839	0.307707	0.28713	0.268914	0.302232	0.303317	0.289751	0.297212	0.298422	0.290026	0.344616	0.308846	0.283057	0.321526	0.274003	0.263021	0.267333	0.310358	0.279385	0.28667	0.273447	0.271663	0.28524	0.2757	0.303095
	0.299915	0.0210108		0.303124	0.0226066	0.295248	0.019619	0		164		0.292149	0.286109	0.264178	0.298877	0.297367	0.295518	0.289751	0.338664	0.28708	0.302367	0.328784	0.312057	0.327564	0.349029	0.305525	0.307552	0.303028	0.286057	0.289673	0.331036	0.269143	0.272809	0.276507	0.274219	0.31315	0.300569	0.298945
	0.290583	0.0178838		0.29106	0.0197835	0.289889	0.0166003	0		165		0.289218	0.31991	0.255709	0.32591	0.31224	0.313661	0.278372	0.2942	0.287296	0.312073	0.278788	0.284851	0.321595	0.268266	0.283405	0.294363	0.288786	0.290971	0.257471	0.29497	0.281686	0.281653	0.301356	0.278586	0.29676	0.273635	0.280002
	0.29535	0.0207099		0.298569	0.0230348	0.290667	0.0179283	0		166		0.282225	0.304712	0.269275	0.325943	0.332164	0.320494	0.286893	0.335099	0.284169	0.295653	0.30826	0.266456	0.324344	0.311352	0.273597	0.307643	0.273478	0.274159	0.289844	0.28968	0.270922	0.316116	0.280343	0.266292	0.292948	0.28834	0.304042
	0.298624	0.0208533		0.299545	0.0232537	0.297284	0.0189654	0		167		0.281901	0.318037	0.276944	0.354149	0.28838	0.331727	0.275508	0.332556	0.286625	0.277339	0.314865	0.27761	0.315881	0.289391	0.295772	0.310345	0.310062	0.295707	0.282821	0.306367	0.279373	0.292065	0.311476	0.268146	0.273618	0.313228	0.302962
	0.296823	0.0189723		0.299386	0.0196486	0.293095	0.0191561	0		168		0.287423	0.285557	0.284164	0.343262	0.297606	0.324478	0.286492	0.315552	0.31917	0.312244	0.306746	0.285147	0.322759	0.324125	0.283819	0.308815	0.272279	0.278099	0.28502	0.297188	0.255254	0.293543	0.285299	0.294125	0.293075	0.280933	0.292056
	0.294701	0.0166657		0.294911	0.018814	0.294395	0.0147916	0		169		0.285507	0.294506	0.287889	0.336495	0.316775	0.321301	0.28422	0.2993	0.301254	0.301216	0.276156	0.276072	0.32935	0.29541	0.288198	0.28755	0.288663	0.298222	0.280708	0.29657	0.281478	0.285973	0.312276	0.267134	0.277116	0.280638	0.306941
	0.296826	0.0169151		0.294751	0.0166301	0.299845	0.0184598	0		170		0.29358	0.303621	0.292323	0.315102	0.28456	0.337181	0.292038	0.301179	0.292526	0.306426	0.288367	0.276871	0.32035	0.300187	0.268591	0.296612	0.269496	0.292604	0.301111	0.314441	0.287388	0.278557	0.322501	0.263641	0.298057	0.308756	0.308249
	0.297473	0.0204341		0.2947	0.0211524	0.301506	0.0206413	0		171		0.273873	0.327146	0.306377	0.289556	0.27376	0.315903	0.30535	0.297729	0.309592	0.275046	0.333358	0.275331	0.339483	0.259649	0.283567	0.294094	0.298074	0.302109	0.291043	0.309153	0.279788	0.288958	0.322979	0.303363	0.279255	0.273143	0.324088
	0.29602	0.0178452		0.295977	0.0206189	0.296084	0.014903	0		172		0.270945	0.311579	0.283405	0.324124	0.297788	0.320082	0.286385	0.320951	0.326945	0.285313	0.316563	0.278899	0.317211	0.311976	0.277541	0.301482	0.270825	0.288919	0.283188	0.268695	0.284374	0.285509	0.31433	0.303031	0.288695	0.277578	0.296216
	0.293102	0.0189857		0.298666	0.020739	0.28501	0.0143706	0		173		0.298922	0.293522	0.294256	0.322505	0.302365	0.302951	0.30539	0.343861	0.324376	0.288774	0.294051	0.262199	0.287961	0.303951	0.265342	0.29068	0.308197	0.283396	0.29662	0.294365	0.265176	0.289972	0.278656	0.276372	0.26714	0.268075	0.304686
	0.296955	0.0184044		0.301099	0.0207268	0.290927	0.0142373	0		174		0.302612	0.31727	0.276659	0.31684	0.318708	0.293237	0.32544	0.311392	0.289645	0.298461	0.278706	0.274467	0.285787	0.304025	0.276785	0.292801	0.315874	0.309197	0.30884	0.324693	0.279423	0.250988	0.299417	0.283512	0.278045	0.28749	0.317466
	0.296649	0.0186579		0.298838	0.0158685	0.293467	0.0233108	0		175		0.30583	0.28844	0.274189	0.297174	0.302664	0.33232	0.324473	0.308625	0.289308	0.293159	0.3337	0.273488	0.315051	0.3075	0.271566	0.289653	0.312386	0.271088	0.315781	0.297226	0.26525	0.296783	0.302629	0.272983	0.293444	0.273689	0.301133
	0.293488	0.0237205		0.298334	0.0245802	0.286438	0.0228179	0		176		0.258809	0.301833	0.275932	0.288001	0.351671	0.308053	0.306455	0.324125	0.273905	0.289038	0.321237	0.270742	0.317629	0.30811	0.289514	0.255771	0.311696	0.259907	0.299914	0.301362	0.252647	0.296058	0.303492	0.306205	0.303734	0.256832	0.291495
	0.292387	0.0175202		0.292771	0.0197019	0.291829	0.0156831	0		177		0.291645	0.30879	0.271479	0.296772	0.316533	0.319006	0.279589	0.310873	0.302647	0.29547	0.297614	0.287086	0.286069	0.322286	0.277704	0.298738	0.267293	0.284248	0.301611	0.267347	0.267014	0.315332	0.305865	0.260935	0.303534	0.269523	0.289447
	0.295251	0.0167425		0.297449	0.0162315	0.292053	0.0185112	0		178		0.294852	0.291105	0.265796	0.290917	0.346144	0.303921	0.284587	0.304921	0.296564	0.267381	0.314638	0.2845	0.283394	0.303177	0.291745	0.295809	0.294882	0.281036	0.318764	0.304005	0.297033	0.281698	0.315805	0.291082	0.270449	0.288593	0.308973
	0.297985	0.0187855		0.302052	0.0182489	0.29207	0.0197062	0		179		0.281472	0.299613	0.280382	0.313575	0.32431	0.316109	0.293094	0.326462	0.311834	0.266315	0.290178	0.262468	0.299489	0.311743	0.28326	0.303539	0.303391	0.276763	0.332808	0.28481	0.264126	0.292962	0.32017	0.305389	0.313103	0.289413	0.298827
	0.294957	0.0152383		0.300977	0.0127912	0.286201	0.0154661	0		180		0.298175	0.290616	0.272559	0.289032	0.312643	0.302919	0.306554	0.306914	0.311262	0.289855	0.289593	0.28367	0.322596	0.300743	0.265956	0.282031	0.317821	0.309429	0.311615	0.284648	0.263732	0.306568	0.296481	0.287045	0.275198	0.285736	0.300452
	0.297811	0.0191164		0.301317	0.0208969	0.292712	0.0168341	0		181		0.275355	0.307481	0.283849	0.327593	0.300489	0.308212	0.325423	0.288232	0.298337	0.31147	0.280167	0.268559	0.312978	0.34438	0.272021	0.296401	0.314576	0.307589	0.291214	0.290321	0.26889	0.31296	0.315505	0.279401	0.277646	0.283773	0.298082
	0.293966	0.017193		0.295925	0.0187765	0.291116	0.015944	0		182		0.291853	0.313627	0.31004	0.296701	0.289401	0.309356	0.310663	0.329479	0.287194	0.272273	0.291855	0.297951	0.294896	0.285236	0.277541	0.307174	0.305341	0.284092	0.301856	0.256368	0.263906	0.319017	0.2938	0.293154	0.285959	0.262057	0.306282
	0.292939	0.0235671		0.296567	0.0263452	0.287662	0.0201694	0		183		0.273974	0.301608	0.267138	0.31019	0.323637	0.325625	0.303676	0.357725	0.281739	0.279995	0.28478	0.266546	0.306891	0.323975	0.272772	0.292162	0.28189	0.294865	0.246553	0.276364	0.256241	0.290609	0.291866	0.298246	0.282635	0.301443	0.316201
	0.29237	0.0187926		0.298435	0.0135052	0.283548	0.0231407	0		184		0.275888	0.283181	0.265886	0.305931	0.295771	0.30735	0.306965	0.276728	0.306897	0.314035	0.297388	0.29742	0.306589	0.309423	0.263234	0.258574	0.29657	0.24936	0.316369	0.308567	0.273283	0.280028	0.312152	0.316399	0.279674	0.292235	0.298096
	0.289676	0.0184932		0.291269	0.0196814	0.28736	0.0182318	0		185		0.256532	0.28307	0.285717	0.315362	0.319072	0.310182	0.306427	0.307304	0.308535	0.291299	0.279403	0.286002	0.307487	0.29378	0.262733	0.266188	0.271893	0.308843	0.285139	0.284297	0.269615	0.25239	0.294496	0.283521	0.277779	0.299492	0.314706
	0.298266	0.0202928		0.305051	0.0190905	0.288396	0.0196052	0		186		0.290541	0.304409	0.269132	0.346316	0.31669	0.302668	0.307368	0.325831	0.307536	0.272228	0.302146	0.301748	0.319446	0.305955	0.281477	0.304828	0.288198	0.29704	0.281452	0.292578	0.265341	0.271034	0.32399	0.294516	0.263408	0.327198	0.290097
	0.289208	0.0173905		0.29304	0.0144768	0.283633	0.0210834	0		187		0.273585	0.298963	0.272137	0.306273	0.311368	0.281222	0.304318	0.29438	0.284633	0.260207	0.32557	0.279788	0.294472	0.278694	0.277706	0.265039	0.283008	0.288304	0.287152	0.268674	0.288444	0.313491	0.29406	0.29476	0.256573	0.315078	0.310704
	0.294461	0.0193204		0.29977	0.0170767	0.286738	0.0214411	0		188		0.286096	0.32176	0.267923	0.317014	0.306631	0.299452	0.278972	0.321085	0.317662	0.302972	0.323534	0.291109	0.265688	0.306827	0.293059	0.270863	0.293676	0.292134	0.309111	0.276124	0.258874	0.311796	0.308385	0.293669	0.25774	0.2991	0.279181
	0.297273	0.0191112		0.298472	0.0169235	0.295528	0.023471	0		189		0.322221	0.305722	0.306449	0.311764	0.313908	0.248963	0.299458	0.311059	0.322013	0.298059	0.317044	0.284467	0.279204	0.292112	0.29684	0.261452	0.306231	0.316642	0.282334	0.264767	0.278979	0.306511	0.320559	0.278125	0.294733	0.295658	0.311093
	0.296473	0.016765		0.29679	0.0172608	0.296013	0.0176515	0		190		0.275196	0.292373	0.283293	0.300427	0.338716	0.318349	0.268727	0.314139	0.303061	0.28686	0.326533	0.284736	0.314914	0.29614	0.281022	0.297945	0.301163	0.317578	0.293094	0.275767	0.272446	0.303999	0.298539	0.29839	0.289464	0.287797	0.284112
	0.294632	0.0149709		0.29765	0.0146451	0.290242	0.0157371	0		191		0.317281	0.29094	0.259279	0.298036	0.330214	0.298347	0.286803	0.317452	0.306376	0.290222	0.306827	0.283178	0.293018	0.292039	0.289507	0.294001	0.305376	0.320704	0.2959	0.273064	0.283479	0.288733	0.286825	0.286197	0.285756	0.297793	0.277715
	0.29189	0.0196052		0.29714	0.0205524	0.284254	0.0172023	0		192		0.292031	0.311135	0.279638	0.317387	0.293561	0.299406	0.292394	0.338789	0.334365	0.254868	0.284309	0.29347	0.310434	0.288563	0.275618	0.29208	0.282233	0.293042	0.284845	0.287718	0.257219	0.267765	0.311244	0.293134	0.282155	0.266422	0.297212
	0.291937	0.018827		0.295196	0.0163267	0.287197	0.0227042	0		193		0.287095	0.290825	0.291116	0.302101	0.304245	0.305726	0.300055	0.284561	0.32247	0.305656	0.292539	0.261705	0.291932	0.294398	0.291555	0.281383	0.305403	0.254761	0.322045	0.308172	0.243764	0.294874	0.308095	0.283256	0.270525	0.270006	0.314045
	0.289259	0.0200291		0.292071	0.0225535	0.285169	0.0170029	0		194		0.277106	0.296766	0.268338	0.298462	0.32623	0.293657	0.309374	0.275154	0.283419	0.295737	0.281883	0.252679	0.320241	0.291475	0.316698	0.296422	0.258538	0.2587	0.310082	0.324811	0.262518	0.299121	0.286933	0.276545	0.293455	0.273134	0.282515
	0.288658	0.015714		0.291335	0.0156649	0.284764	0.0164462	0		195		0.281678	0.282067	0.268015	0.303174	0.323527	0.262534	0.292486	0.285636	0.277242	0.306443	0.296292	0.278362	0.294132	0.299227	0.275593	0.285736	0.325004	0.304607	0.293093	0.267897	0.266882	0.290003	0.30118	0.289237	0.271391	0.2786	0.293726
	0.28789	0.0153439		0.289931	0.01598	0.284921	0.0153713	0		196		0.290874	0.301169	0.286439	0.310824	0.301224	0.282081	0.279244	0.296827	0.293488	0.300256	0.308844	0.293191	0.281771	0.321276	0.279746	0.305441	0.28869	0.270968	0.268709	0.295678	0.261782	0.267492	0.279838	0.259679	0.267547	0.288755	0.291189
	0.297919	0.0210346		0.299971	0.0241953	0.294934	0.0173196	0		197		0.283072	0.310351	0.29523	0.356636	0.32661	0.288573	0.314399	0.277811	0.274672	0.3089	0.293428	0.281245	0.30048	0.301953	0.309303	0.313185	0.322522	0.265915	0.309701	0.26256	0.275798	0.281603	0.290729	0.283385	0.28031	0.312536	0.322906
	0.298722	0.0172139		0.301687	0.0188989	0.294409	0.0151585	0		198		0.300636	0.292232	0.297545	0.317219	0.321403	0.313439	0.305475	0.322798	0.309579	0.282775	0.277904	0.256255	0.316371	0.304266	0.280945	0.319043	0.312364	0.281909	0.30828	0.300016	0.300973	0.271251	0.303539	0.276587	0.275861	0.312259	0.304568
	0.296761	0.0197639		0.302875	0.0214687	0.287869	0.0147144	0		199		0.298751	0.272027	0.294133	0.321658	0.33565	0.311475	0.34168	0.321566	0.292884	0.290449	0.289813	0.269232	0.308772	0.319129	0.279754	0.29162	0.301966	0.297966	0.30071	0.289057	0.259172	0.307142	0.288362	0.275192	0.297424	0.290581	0.266391
	0.296517	0.0213925		0.293797	0.0178308	0.300472	0.0270126	0		200		0.259496	0.283574	0.266155	0.32169	0.323542	0.331848	0.308635	0.305671	0.300592	0.323792	0.308125	0.26744	0.289178	0.283537	0.25951	0.281668	0.307947	0.271202	0.297091	0.297436	0.297857	0.277349	0.333306	0.29387	0.322397	0.28371	0.309333
	0.297389	0.0147384		0.297535	0.0170516	0.297176	0.0122585	0		201		0.291285	0.282017	0.28477	0.315201	0.323925	0.296584	0.300688	0.288634	0.318698	0.313297	0.315702	0.276445	0.304521	0.288439	0.279479	0.287661	0.319554	0.294479	0.312542	0.297168	0.286509	0.264639	0.310774	0.287886	0.303118	0.288919	0.296556
	0.289989	0.0181767		0.289884	0.0147574	0.290141	0.023777	0		202		0.27399	0.287679	0.285522	0.299653	0.32464	0.33742	0.295213	0.303203	0.28252	0.29853	0.308655	0.272389	0.279264	0.299075	0.296433	0.252205	0.3074	0.273347	0.293417	0.290942	0.269209	0.269683	0.28763	0.279515	0.271609	0.279565	0.310996
	0.291233	0.0144305		0.293653	0.0143793	0.287714	0.0151365	0		203		0.316197	0.291436	0.27866	0.305736	0.303317	0.320172	0.314051	0.29486	0.279364	0.272369	0.288749	0.28588	0.274637	0.309048	0.277759	0.278822	0.303944	0.282353	0.287473	0.274294	0.272982	0.292996	0.301476	0.270261	0.286364	0.294951	0.305149
	0.294665	0.0189729		0.297954	0.0159499	0.28988	0.0234057	0		204		0.297982	0.289559	0.279175	0.299919	0.337442	0.322637	0.279375	0.316744	0.296471	0.328672	0.307207	0.285398	0.294057	0.306159	0.257961	0.289929	0.293409	0.267282	0.324067	0.289842	0.268604	0.282818	0.2992	0.288579	0.270824	0.285444	0.29719
	0.291249	0.0185641		0.290903	0.0172941	0.291753	0.0219405	0		205		0.260332	0.274708	0.277845	0.297994	0.298883	0.284648	0.310672	0.314758	0.280457	0.328755	0.3266	0.287468	0.286651	0.297719	0.291261	0.270081	0.294668	0.307191	0.321421	0.27534	0.282373	0.300932	0.29179	0.288681	0.291483	0.263758	0.257253
	0.289633	0.0207891		0.287752	0.0192857	0.292368	0.0243948	0		206		0.300664	0.305874	0.259342	0.319851	0.305085	0.30272	0.299502	0.280501	0.288803	0.297051	0.341416	0.271326	0.288617	0.291788	0.278678	0.295166	0.285593	0.284291	0.30745	0.259591	0.275724	0.25159	0.315685	0.287996	0.259875	0.259803	0.3061
	0.28546	0.0187655		0.284129	0.0128174	0.287396	0.0264083	0		207		0.287863	0.297926	0.294986	0.299636	0.313739	0.315186	0.291199	0.269596	0.265745	0.273453	0.347887	0.2754	0.270712	0.290734	0.251628	0.270762	0.272636	0.270407	0.274898	0.286316	0.267621	0.280262	0.294059	0.286441	0.285423	0.282959	0.289941
	0.287851	0.020802		0.291904	0.0217578	0.281957	0.0198432	0		208		0.279349	0.3046	0.29699	0.309422	0.320001	0.268816	0.305439	0.321497	0.295129	0.291182	0.311049	0.27022	0.328555	0.275655	0.283127	0.25803	0.266633	0.29815	0.295907	0.278315	0.24647	0.252466	0.296555	0.281687	0.265148	0.285586	0.286005
	0.291513	0.013392		0.292605	0.013738	0.289927	0.0140163	0		209		0.272599	0.313939	0.310499	0.305544	0.304772	0.296886	0.301317	0.307983	0.294579	0.283329	0.300028	0.274071	0.283557	0.307797	0.287511	0.293341	0.293194	0.299391	0.290592	0.283323	0.259942	0.271301	0.272288	0.281121	0.290605	0.295984	0.295371
	0.297157	0.0162192		0.300575	0.0178554	0.292187	0.0136447	0		210		0.267508	0.287842	0.302509	0.294456	0.331048	0.316083	0.3049	0.304717	0.31549	0.303963	0.302797	0.284106	0.313697	0.290752	0.296416	0.274404	0.311355	0.2951	0.305753	0.297418	0.287501	0.313257	0.277967	0.267498	0.278774	0.319401	0.278539
	0.295291	0.0189004		0.29617	0.012851	0.294014	0.0267162	0		211		0.285951	0.28124	0.267727	0.295745	0.325687	0.305774	0.309129	0.300604	0.292581	0.315437	0.342498	0.277922	0.302666	0.301352	0.276818	0.288697	0.305727	0.320267	0.2984	0.301258	0.259112	0.292029	0.312662	0.273017	0.27309	0.295411	0.272066
	0.295328	0.0187092		0.299791	0.0131502	0.288837	0.0246472	0		212		0.302558	0.285834	0.268028	0.310978	0.290394	0.310907	0.326217	0.322669	0.298389	0.310465	0.32562	0.287779	0.278995	0.305801	0.263819	0.273613	0.298703	0.293687	0.300028	0.307506	0.24266	0.293825	0.290797	0.284388	0.291128	0.302596	0.30648
	0.290351	0.0181223		0.288276	0.0144413	0.29337	0.0236005	0		213		0.264255	0.301599	0.279913	0.309299	0.29929	0.312897	0.307025	0.302894	0.287959	0.313949	0.330202	0.274318	0.276466	0.290063	0.29084	0.296253	0.274058	0.260884	0.270213	0.293607	0.25072	0.2874	0.287382	0.27382	0.293269	0.300155	0.310761
	0.290017	0.0221199		0.292697	0.0222284	0.286118	0.0234886	0		214		0.287529	0.296313	0.266184	0.317843	0.303011	0.296101	0.309937	0.304365	0.337698	0.328612	0.299704	0.267311	0.300713	0.276632	0.287303	0.260353	0.275509	0.277448	0.278029	0.258609	0.252215	0.275401	0.316893	0.272666	0.272719	0.321589	0.289771
	0.292259	0.0169357		0.296564	0.0140054	0.285997	0.0201837	0		215		0.280638	0.294372	0.265741	0.305526	0.297501	0.288854	0.284976	0.299868	0.316869	0.326507	0.309099	0.27975	0.296191	0.286691	0.295564	0.279834	0.298549	0.282791	0.323766	0.281606	0.257658	0.296468	0.286808	0.283026	0.263162	0.319233	0.289945
	0.290753	0.0162219		0.289676	0.0146357	0.29232	0.0196122	0		216		0.285532	0.280914	0.250421	0.295468	0.321305	0.295321	0.280677	0.287106	0.305959	0.293787	0.324654	0.281026	0.291787	0.297485	0.283154	0.283986	0.278736	0.30528	0.296047	0.313789	0.280486	0.27605	0.289065	0.272338	0.293359	0.270592	0.316007
	0.295207	0.0188864		0.292869	0.0204315	0.298608	0.0177607	0		217		0.298603	0.288363	0.279416	0.332387	0.318713	0.329329	0.322199	0.310293	0.295473	0.323264	0.288879	0.289745	0.29194	0.292037	0.30929	0.279789	0.273232	0.305536	0.295471	0.264167	0.29662	0.276906	0.306732	0.260855	0.277397	0.275518	0.288431
	0.291827	0.0176496		0.291606	0.0192171	0.292148	0.0169392	0		218		0.29423	0.298629	0.277892	0.326591	0.316171	0.307814	0.277428	0.293554	0.291626	0.293535	0.320805	0.289577	0.272666	0.277159	0.3006	0.296959	0.319056	0.273039	0.314452	0.284711	0.268716	0.274433	0.300164	0.259991	0.271681	0.275415	0.302422
	0.298824	0.0191157		0.302004	0.0164387	0.294199	0.0232711	0		219		0.288624	0.297497	0.314859	0.286488	0.285139	0.339027	0.327784	0.30226	0.302836	0.300803	0.298621	0.297071	0.322037	0.314098	0.291623	0.287715	0.323521	0.260869	0.280917	0.318829	0.26966	0.291065	0.304581	0.277845	0.304792	0.316061	0.263635
	0.296323	0.0213196		0.29433	0.0178638	0.299222	0.0270728	0		220		0.267051	0.281835	0.280325	0.290759	0.306779	0.306148	0.296486	0.320839	0.288542	0.342861	0.308553	0.286613	0.28855	0.301591	0.288566	0.273476	0.322835	0.292563	0.276497	0.327978	0.244224	0.275455	0.317498	0.280057	0.317829	0.297408	0.319397
	0.296895	0.0183998		0.298124	0.0202239	0.295109	0.0171657	0		221		0.277126	0.301537	0.268547	0.294314	0.3215	0.320356	0.30423	0.314474	0.287672	0.285138	0.313036	0.284605	0.288258	0.339654	0.299519	0.296115	0.313953	0.291627	0.259578	0.320662	0.279486	0.295068	0.292074	0.287648	0.320717	0.279698	0.279578
	0.293306	0.0213227		0.298184	0.0199492	0.28621	0.0231769	0		222		0.30794	0.321844	0.296829	0.311147	0.315249	0.318176	0.280459	0.310298	0.299071	0.321046	0.312841	0.27545	0.336046	0.295472	0.263039	0.291857	0.312363	0.266801	0.270803	0.271481	0.26154	0.30346	0.281561	0.273693	0.263831	0.286166	0.27079
	0.294202	0.0189208		0.294404	0.0164636	0.293907	0.0236612	0		223		0.309952	0.298673	0.301836	0.316885	0.316306	0.327172	0.294914	0.298651	0.306847	0.320528	0.308165	0.273277	0.31089	0.288611	0.283191	0.318878	0.283167	0.28918	0.308924	0.286407	0.263262	0.269405	0.283653	0.276857	0.253946	0.270697	0.283171
	0.291407	0.0155017		0.292275	0.0149843	0.290145	0.0175804	0		224		0.269297	0.2643	0.285409	0.299978	0.293927	0.298166	0.306636	0.296581	0.312888	0.323407	0.306389	0.28653	0.291386	0.307877	0.295707	0.286167	0.279387	0.302026	0.297949	0.303392	0.257846	0.276914	0.276586	0.27888	0.27763	0.310473	0.282267
	0.293015	0.0179328		0.296449	0.0175985	0.288021	0.0189057	0		225		0.296113	0.280435	0.266016	0.304516	0.319153	0.282036	0.303433	0.332774	0.30664	0.298662	0.325922	0.273761	0.281864	0.303952	0.30073	0.265768	0.302901	0.296566	0.30174	0.28762	0.267426	0.261956	0.303044	0.28332	0.277344	0.303001	0.284721
	0.295734	0.017067		0.297075	0.0164515	0.293784	0.0193241	0		226		0.286755	0.326169	0.264265	0.298378	0.303585	0.292409	0.314685	0.316234	0.270328	0.326419	0.30469	0.286654	0.296304	0.313462	0.297555	0.286239	0.315136	0.292585	0.294367	0.283806	0.26857	0.276136	0.320759	0.291955	0.298976	0.279239	0.279154
	0.292779	0.0153797		0.293653	0.0150727	0.291509	0.0171718	0		227		0.280068	0.290361	0.261174	0.288192	0.308892	0.283072	0.309488	0.313745	0.293779	0.29813	0.298167	0.279682	0.263622	0.302741	0.293848	0.28539	0.318754	0.276675	0.30399	0.281595	0.282798	0.278552	0.315763	0.293753	0.289446	0.291226	0.322133
	0.291035	0.0157026		0.295054	0.0155767	0.285191	0.0154398	0		228		0.280932	0.297407	0.276486	0.281426	0.305437	0.278229	0.310256	0.284516	0.300142	0.31499	0.288045	0.264817	0.302091	0.306422	0.280526	0.287782	0.308183	0.284166	0.301772	0.311567	0.260729	0.268415	0.302151	0.283688	0.296619	0.313787	0.267376
	0.29653	0.0154976		0.30115	0.0147464	0.289811	0.0154427	0		229		0.292877	0.292995	0.265565	0.308675	0.327133	0.295951	0.292837	0.315144	0.303767	0.32359	0.302802	0.265549	0.312144	0.281574	0.285013	0.283949	0.314674	0.284532	0.306074	0.306604	0.282448	0.293539	0.292798	0.297219	0.297175	0.307594	0.274101
	0.290808	0.0144008		0.29077	0.0128669	0.290863	0.0176521	0		230		0.282687	0.308739	0.27873	0.29113	0.313541	0.312202	0.2942	0.293426	0.282963	0.2918	0.300702	0.273352	0.286194	0.308367	0.26552	0.302718	0.280104	0.293195	0.310165	0.286117	0.280173	0.279053	0.319509	0.277371	0.264551	0.284912	0.290393
	0.295495	0.0173143		0.295647	0.0167949	0.295275	0.0196526	0		231		0.27744	0.323479	0.301784	0.310088	0.318052	0.323848	0.3052	0.317422	0.284028	0.331686	0.282834	0.267322	0.287259	0.31065	0.274729	0.302627	0.288747	0.299195	0.281545	0.289292	0.267714	0.277951	0.28189	0.29877	0.285685	0.293108	0.296033
	0.293447	0.0140118		0.294628	0.0156219	0.29173	0.0125919	0		232		0.28805	0.299809	0.287851	0.316098	0.29035	0.312066	0.285831	0.310999	0.292755	0.305039	0.292408	0.278626	0.322716	0.310851	0.291389	0.287575	0.285667	0.301846	0.269653	0.274125	0.275308	0.303476	0.30263	0.281503	0.274919	0.303533	0.277999
	0.292263	0.0153678		0.297173	0.0148893	0.285122	0.0145076	0		233		0.292977	0.297099	0.272244	0.292714	0.297722	0.297294	0.293446	0.3087	0.322637	0.300771	0.291071	0.288143	0.32517	0.296999	0.263313	0.30362	0.264849	0.300955	0.290363	0.286881	0.279834	0.315378	0.285575	0.293861	0.269165	0.28782	0.272506
	0.287728	0.018717		0.293276	0.0187225	0.279659	0.0172979	0		234		0.290556	0.28882	0.257968	0.337549	0.291898	0.299001	0.268441	0.294331	0.286122	0.283682	0.286699	0.292723	0.287242	0.320875	0.292114	0.28999	0.267426	0.267441	0.298023	0.281808	0.270551	0.314076	0.293435	0.301225	0.244113	0.271296	0.291251
	0.294737	0.0192581		0.297305	0.0142475	0.291002	0.0259033	0		235		0.299486	0.324282	0.271783	0.312184	0.304226	0.333235	0.295275	0.317176	0.279945	0.313097	0.293074	0.286372	0.296615	0.301621	0.263823	0.282839	0.282532	0.278261	0.288376	0.311704	0.277269	0.271893	0.326351	0.294683	0.253776	0.290513	0.307517
	0.29639	0.0181189		0.298436	0.0148625	0.293415	0.0232083	0		236		0.284175	0.295984	0.309329	0.329509	0.30212	0.321327	0.286391	0.324118	0.303363	0.319251	0.305011	0.288575	0.287311	0.296709	0.259157	0.267258	0.297316	0.288459	0.289378	0.293964	0.270425	0.281584	0.32221	0.290962	0.276377	0.323513	0.288761
	0.295592	0.0245159		0.300067	0.023266	0.289083	0.0270587	0		237		0.282183	0.303142	0.271534	0.335797	0.337193	0.347735	0.277999	0.327645	0.320573	0.306755	0.306026	0.288078	0.269368	0.327213	0.277928	0.274837	0.277152	0.278257	0.281715	0.310746	0.265803	0.27715	0.296482	0.288664	0.248517	0.296457	0.30604
	0.293739	0.0188441		0.300038	0.0138336	0.284577	0.0227133	0		238		0.280206	0.29246	0.268119	0.322943	0.317513	0.335211	0.282227	0.305753	0.284957	0.296343	0.300802	0.292879	0.2832	0.306148	0.27085	0.261893	0.309576	0.277305	0.308149	0.315105	0.255998	0.294947	0.298177	0.29177	0.273912	0.312777	0.291736
	0.293207	0.0192583		0.296735	0.0195828	0.288076	0.019424	0		239		0.291196	0.335805	0.284534	0.268283	0.30021	0.3128	0.272931	0.315701	0.28804	0.305525	0.299143	0.275755	0.325641	0.298346	0.289109	0.268762	0.279369	0.277037	0.306951	0.294371	0.24495	0.289195	0.286574	0.286443	0.306117	0.319516	0.294287
	0.29082	0.0198723		0.291643	0.0223684	0.289622	0.0176938	0		240		0.269505	0.315349	0.287235	0.275588	0.338323	0.302218	0.297556	0.303961	0.292404	0.300908	0.292177	0.270343	0.299152	0.316412	0.296806	0.278766	0.268791	0.267597	0.31954	0.271952	0.260271	0.264304	0.310377	0.275794	0.274333	0.28732	0.315154
	0.292407	0.0202482		0.295578	0.0181118	0.287794	0.0239879	0		241		0.267587	0.289869	0.276278	0.308475	0.319287	0.307005	0.325126	0.311336	0.295356	0.322332	0.304237	0.280761	0.309419	0.29876	0.275125	0.260383	0.30047	0.273374	0.313077	0.288836	0.256756	0.274549	0.312889	0.270784	0.265493	0.27556	0.311857
	0.297552	0.0224041		0.299112	0.0153539	0.295282	0.0314972	0		242		0.298933	0.281132	0.285185	0.330075	0.281401	0.328419	0.29554	0.316977	0.298573	0.357628	0.299993	0.287939	0.316194	0.319793	0.267439	0.250261	0.286746	0.269833	0.300891	0.299882	0.294072	0.285081	0.30555	0.28022	0.269815	0.306419	0.319904
	0.29347	0.0196701		0.295997	0.0139517	0.289793	0.0269742	0		243		0.288675	0.289202	0.265063	0.327783	0.302505	0.331998	0.28757	0.310125	0.30169	0.330697	0.313485	0.272019	0.282259	0.294449	0.276624	0.255596	0.286071	0.271038	0.294389	0.309603	0.27394	0.292151	0.280058	0.284907	0.277857	0.312556	0.31137
	0.298068	0.0141813		0.299596	0.0159032	0.295847	0.0124285	0		244		0.300153	0.298506	0.279446	0.299037	0.298227	0.312726	0.288097	0.308817	0.292358	0.318577	0.287579	0.267348	0.319261	0.307441	0.288327	0.291999	0.313957	0.298888	0.296521	0.316716	0.28989	0.271785	0.300636	0.290046	0.2819	0.325261	0.304346
	0.295084	0.0145939		0.294442	0.0123897	0.296017	0.018525	0		245		0.307496	0.29661	0.279854	0.303285	0.295985	0.297065	0.297521	0.297534	0.297833	0.340989	0.30229	0.275115	0.278181	0.312665	0.280061	0.290143	0.300833	0.316349	0.303082	0.297103	0.279904	0.266533	0.291751	0.283032	0.285302	0.298266	0.292484
	0.292117	0.0161332		0.295525	0.0183392	0.287161	0.012356	0		246		0.28771	0.315766	0.295475	0.300092	0.296881	0.294189	0.296591	0.32101	0.275	0.288616	0.290756	0.266677	0.295873	0.300709	0.269987	0.278152	0.297164	0.296934	0.322275	0.272565	0.269613	0.267815	0.307107	0.292315	0.274085	0.319954	0.293854
	0.30007	0.0201142		0.30234	0.0240187	0.296768	0.0143798	0		247		0.267835	0.27391	0.299125	0.336062	0.35485	0.278065	0.303589	0.302309	0.330472	0.30958	0.308251	0.283877	0.293558	0.283998	0.296026	0.269917	0.327253	0.300583	0.313036	0.290985	0.291495	0.288477	0.319887	0.295057	0.288141	0.292171	0.303373
	0.300162	0.0197915		0.305775	0.0216847	0.291997	0.0151173	0		248		0.289273	0.290693	0.27491	0.328927	0.311695	0.293	0.320556	0.311553	0.291378	0.304167	0.303682	0.283485	0.33416	0.332514	0.294007	0.275359	0.325711	0.316809	0.282803	0.309668	0.279702	0.277957	0.306057	0.271463	0.270564	0.330563	0.293713
	0.297473	0.0215765		0.295679	0.0150868	0.300082	0.0300486	0		249		0.281689	0.302513	0.269495	0.322947	0.310765	0.294455	0.317254	0.281263	0.292565	0.348875	0.343715	0.283459	0.316815	0.298262	0.314291	0.310087	0.304253	0.30597	0.284353	0.279481	0.278333	0.276367	0.305533	0.289382	0.249473	0.289503	0.280671
	0.298984	0.0181938		0.301073	0.0214595	0.295945	0.0136322	0		250		0.300083	0.290849	0.295532	0.319261	0.312827	0.28802	0.287347	0.324842	0.319376	0.312387	0.298522	0.271043	0.338211	0.289557	0.29329	0.305298	0.311298	0.279174	0.318264	0.310999	0.314404	0.264271	0.297179	0.284195	0.268556	0.274742	0.303035
	0.297368	0.0170415		0.298172	0.0188354	0.296198	0.0157929	0		251		0.269307	0.281867	0.276305	0.304347	0.305026	0.291483	0.291844	0.304564	0.292199	0.306702	0.311349	0.279073	0.308916	0.325518	0.299794	0.295313	0.296847	0.27463	0.325787	0.330784	0.278647	0.293878	0.302136	0.267854	0.295393	0.292941	0.326421
	0.296208	0.0198294		0.296311	0.0192692	0.296059	0.0224646	0		252		0.27999	0.278911	0.320051	0.316609	0.297415	0.297365	0.271259	0.271576	0.325884	0.302494	0.305395	0.301645	0.307485	0.305937	0.279774	0.277271	0.294878	0.308695	0.314002	0.315026	0.26075	0.315392	0.310041	0.278067	0.26487	0.266899	0.329939
	0.301138	0.0182196		0.297914	0.0171981	0.305827	0.0202927	0		253		0.30072	0.283024	0.291396	0.326284	0.296379	0.291613	0.287545	0.31454	0.296355	0.323182	0.294089	0.281312	0.311274	0.329377	0.299322	0.31104	0.305409	0.287716	0.280759	0.305699	0.324519	0.267164	0.30359	0.283334	0.285807	0.297446	0.351826
	0.296511	0.0155833		0.297165	0.0178659	0.29556	0.0132364	0		254		0.299527	0.303044	0.28659	0.333466	0.300394	0.300725	0.309905	0.301476	0.297515	0.300571	0.281962	0.282496	0.305017	0.304397	0.28111	0.326105	0.307899	0.305362	0.287567	0.258225	0.289237	0.311367	0.302176	0.269008	0.291673	0.283339	0.285653
	0.295234	0.0148034		0.297478	0.0173459	0.291971	0.0109813	0		255		0.290599	0.28764	0.267476	0.316212	0.33777	0.294005	0.318407	0.318878	0.287396	0.310248	0.30005	0.281626	0.280465	0.288675	0.284553	0.296097	0.305973	0.292706	0.291545	0.289078	0.293764	0.30366	0.299915	0.278562	0.287473	0.283164	0.285394
	0.295199	0.0175879		0.299354	0.0152772	0.289155	0.0204279	0		256		0.2748	0.309242	0.299873	0.32678	0.316708	0.298187	0.296259	0.314379	0.303788	0.31658	0.302763	0.292844	0.288247	0.312211	0.302021	0.279966	0.272513	0.275424	0.292475	0.302553	0.25568	0.30104	0.31265	0.305102	0.26179	0.280728	0.275766
	0.294601	0.0199585		0.297379	0.020403	0.290561	0.0205133	0		257		0.306013	0.30176	0.296891	0.3041	0.310216	0.31029	0.312354	0.338246	0.313778	0.310085	0.305436	0.289026	0.292494	0.301478	0.298394	0.302987	0.27155	0.268827	0.275343	0.297168	0.25708	0.250115	0.294175	0.285377	0.297567	0.309044	0.254437
	0.293073	0.0172268		0.298025	0.0153408	0.28587	0.0187601	0		258		0.270992	0.29703	0.279055	0.308398	0.309202	0.31311	0.308209	0.287648	0.28272	0.315072	0.297086	0.280029	0.311913	0.310498	0.278797	0.282351	0.322865	0.287013	0.298778	0.305049	0.25336	0.310646	0.275629	0.274418	0.297193	0.29	0.265902
	0.294686	0.0186557		0.301899	0.0181078	0.284194	0.0156059	0		259		0.294833	0.294474	0.274864	0.301213	0.319024	0.29989	0.278407	0.305033	0.315969	0.284097	0.296054	0.274215	0.336667	0.297486	0.271253	0.291999	0.322205	0.268377	0.315515	0.311612	0.257383	0.302968	0.290843	0.288915	0.31078	0.271842	0.280596
	0.300981	0.0173624		0.305942	0.0165726	0.293764	0.0174724	0		260		0.290387	0.287511	0.283315	0.302382	0.307323	0.306829	0.293987	0.329393	0.288625	0.295204	0.328509	0.278116	0.324804	0.318535	0.289644	0.286728	0.306423	0.279822	0.302499	0.314195	0.275844	0.340018	0.287686	0.305059	0.277799	0.305812	0.320029
	0.297744	0.0213363		0.302776	0.0183092	0.290423	0.0250367	0		261		0.281186	0.327843	0.271638	0.305167	0.324671	0.331867	0.287285	0.318196	0.317235	0.312814	0.319601	0.289688	0.315271	0.308322	0.268903	0.263205	0.283102	0.282675	0.265294	0.319033	0.257577	0.287285	0.309859	0.313095	0.295848	0.301745	0.280671
	0.299923	0.0184754		0.304741	0.0189157	0.292914	0.0171388	0		262		0.274931	0.326971	0.287735	0.292451	0.303785	0.305983	0.288049	0.316662	0.309737	0.310914	0.29781	0.277502	0.33815	0.299895	0.281283	0.287895	0.320113	0.305288	0.292911	0.315548	0.26325	0.29016	0.317535	0.297042	0.295628	0.331945	0.268734
	0.302142	0.016741		0.299578	0.016144	0.305872	0.0184375	0		263		0.283531	0.321676	0.302674	0.31334	0.30413	0.321067	0.299478	0.283464	0.30156	0.298157	0.323254	0.281345	0.309943	0.320248	0.293205	0.323423	0.303413	0.316435	0.290748	0.285474	0.266994	0.275359	0.326572	0.290576	0.289428	0.328964	0.303384
	0.296935	0.0169056		0.300921	0.0164179	0.291136	0.0174622	0		264		0.292775	0.289631	0.29485	0.291978	0.324319	0.31933	0.299911	0.281146	0.2893	0.312251	0.306164	0.283055	0.293398	0.333128	0.289706	0.293113	0.31566	0.263008	0.302579	0.316148	0.265495	0.277136	0.283147	0.310593	0.291401	0.313983	0.284036
	0.297714	0.0200033		0.300251	0.0199764	0.294024	0.0213657	0		265		0.290708	0.303465	0.257301	0.296623	0.28406	0.330218	0.315496	0.326497	0.335676	0.302124	0.279036	0.273043	0.314846	0.297273	0.280397	0.312214	0.327034	0.298767	0.301731	0.294796	0.270896	0.296176	0.304606	0.284505	0.285686	0.262081	0.313015
	0.295863	0.0178262		0.301511	0.0202046	0.287647	0.0109703	0		266		0.274004	0.313531	0.290525	0.28871	0.329096	0.293248	0.350773	0.312372	0.304637	0.282633	0.292291	0.278756	0.316606	0.313119	0.273463	0.299987	0.296735	0.270487	0.284568	0.293096	0.28173	0.292806	0.279194	0.291141	0.304952	0.284229	0.295601
	0.295705	0.0193191		0.302679	0.0204326	0.28556	0.0138002	0		267		0.30308	0.311937	0.299344	0.316973	0.341977	0.278076	0.316282	0.27061	0.314152	0.306679	0.296252	0.290832	0.335976	0.284407	0.290581	0.271367	0.274363	0.258443	0.30666	0.309587	0.280016	0.287956	0.28674	0.293813	0.293932	0.284265	0.279732
	0.297308	0.0171685		0.298279	0.021252	0.295896	0.0107086	0		268		0.308869	0.307404	0.301872	0.308109	0.309254	0.294324	0.311254	0.326495	0.290141	0.314042	0.295675	0.304527	0.316888	0.273511	0.294291	0.291082	0.289566	0.286388	0.268809	0.329514	0.298049	0.292185	0.313062	0.251568	0.278975	0.284365	0.287096
	0.295694	0.0200526		0.296878	0.0209034	0.293972	0.0206096	0		269		0.269662	0.292268	0.272618	0.306809	0.328735	0.317053	0.295258	0.311638	0.282127	0.318878	0.294299	0.299991	0.326251	0.336434	0.290431	0.319	0.304974	0.27425	0.285364	0.269723	0.27286	0.278206	0.313554	0.277165	0.26603	0.285442	0.29472
	0.297513	0.0185148		0.301617	0.0146613	0.291545	0.0231732	0		270		0.288496	0.286516	0.283451	0.309803	0.311933	0.305776	0.305329	0.315637	0.294355	0.302313	0.29436	0.282212	0.325273	0.286609	0.295997	0.261766	0.332281	0.282348	0.297208	0.291004	0.272374	0.305592	0.330896	0.290032	0.256791	0.303589	0.320922
	0.299466	0.0214858		0.299786	0.0211798	0.299001	0.0239405	0		271		0.299725	0.332159	0.29736	0.312237	0.336028	0.312388	0.304185	0.290068	0.308196	0.322355	0.344933	0.272441	0.301235	0.300839	0.292377	0.288099	0.321215	0.265576	0.287316	0.314701	0.278797	0.278465	0.317041	0.26276	0.269372	0.275006	0.300715
	0.301109	0.0195996		0.298742	0.0202709	0.304551	0.0199708	0		272		0.307955	0.296641	0.287173	0.316454	0.325006	0.329684	0.324723	0.293191	0.298008	0.31402	0.318652	0.272989	0.314581	0.321884	0.318068	0.28988	0.310737	0.303125	0.299395	0.259134	0.307806	0.287908	0.315229	0.278511	0.257416	0.27276	0.309007
	0.301639	0.0184325		0.305704	0.01639	0.295728	0.0212019	0		273		0.303385	0.29771	0.26827	0.30297	0.340792	0.31543	0.312614	0.30012	0.309448	0.323843	0.275666	0.292494	0.328281	0.304365	0.309807	0.314468	0.30097	0.3072	0.315175	0.29657	0.263285	0.265876	0.285465	0.302512	0.282147	0.317977	0.307425
[truncated: 2,277 more rows]

## Sheet: Figure 4 panel c, f
	panel c
	Responsive participants			midline beta mean values
	Participant		group	control condition	zen garden condition
	0		0	0.289777	0.288432
	1		0	0.300463	0.300096
	4		0	0.307161	0.303654
	5		0	0.295254	0.308683
	7		0	0.294008	0.296954
	8		0	0.3026	0.303061
[truncated: 24 more rows]

## Sheet: Figure 4 panel d, g
																																frontal beta				temporal beta				central beta				parietal beta				occipital beta
[truncated: 33 more rows]

[truncated: 10 more sheets: Figure 5, Figure 6, Suppl. Fig. 1, Suppl. Fig. 2, Suppl. Fig.3 panel a, b, d, Suppl. Fig. 3 c, e, Suppl. Fig. 5, Suppl. Fig. 6, Suppl. Fig. 7, Suppl. Fig. 8]
